# Supplementary material for: First contact with greater gravity: Moss plants adapted via enhanced photosynthesis mediated by AP2/ERF transcription factors
Source: Sci Adv. 2025 Jul 16;11(29):eado8664. doi: 10.1126/sciadv.ado8664 (PMC12266102; doi:10.1126/sciadv.ado8664)
Supplement: Supplementary file 2 — Data S1 to S7 [file sciadv.ado8664_data_s1_to_s7.zip]

Archive with 1 entries (1 files):
- ado8664_data_s1_to_s7.xlsx
