# Supplementary material for: First contact with greater gravity: Moss plants adapted via enhanced photosynthesis mediated by AP2/ERF transcription factors
Source: Sci Adv. 2025 Jul 16;11(29):eado8664. doi: 10.1126/sciadv.ado8664 (PMC12266102; doi:10.1126/sciadv.ado8664)
Supplement: Supplementary file 2 — Data S1 to S7 [file sciadv.ado8664_data_s1_to_s7.zip › ado8664_data_s1_to_s7.xlsx]

## Sheet: Fig2
Data S1. Data for Fig 2 and table S1. Absolute values of the traits of Physcomitrium patens obtained from the hypergravity experiments.
Fig.2A												Fig.2B, C											Fig.2D, G										Fig.2G_chloroplast size										Fig.2E, F, H
				Acan						gcan
Date	gravity	rep	Acan (micro mol m-2 s-1)	Ratio_to01G		Date	gravity	canopynum	gcan(mmol m-2 s-1)	Ratio_to01G		num	Exp	canopynum	gravity	Acan (micro mol m-2 s-1)	Acan_se	gcan(mmol m-2 s-1)	gcan_se	CanopySc (cm2)	gasEx_n		Exp	canopynum	gravity	CanopyLeafArea	GametophoreNumber	CanopySc	Ratio_CanopyLeafArea	Ratio_GametophoreNumber	Ratio_CanopySc		Canopynum	Exp	imageJ_ID	photo	gravity	diameter_micrometer	Thick_micrometer	ChlsSize_micro meter ^2	ChlsSize_ratio		Exp	Gravity	Canopy Sc (m2 m-2)	CanopySc_se	Canopy leaf area (mm2)	Canopyleaf area_se	Leaf Sc(m2 m-2)
2014-08-04	01G	1	3.29333	1.37776		2014-08-04	01G	1	10.4269	1.25621		1	Exp05	1	01G	3	0.0880909	9.54	0.262069	85.9303	6		Exp05	1	01G	88.285	494.27	85.93	0.98397	0.98397	0.98397		1	Exp06	1	01G-1-01	01G	3.73765	2.55777	30.0338	1.36991		Exp05	01G	87.33	1.37011	89.7228	1.40729	0.973331
2014-08-04	01G	2	3.20114	1.33919		2014-08-04	01G	1	10.1939	1.22813		2	Exp05	2	01G	2.28167	0.0464339	8.21667	0.124276	90.0693	6		Exp05	2	01G	92.537	518.08	90.07	1.03137	1.03137	1.03137		2	Exp06	3	01G-1-01	01G	4.86533	1.72264	26.3304	1.20099		Exp05	10G	163.523	5.0109	123.327	3.778	1.32595
2014-08-04	01G	3	2.91369	1.21894		2014-08-04	01G	1	9.58074	1.15426		3	Exp05	3	01G	1.885	0.0780491	7.14833	0.25279	85.9904	6		Exp05	3	01G	88.347	494.62	85.99	0.98466	0.98466	0.98466		3	Exp06	5	01G-1-01	01G	5.20797	2.6282	43.0007	1.96136		Exp06	01G	40.8033	0.40354	46.5699	0.459107	0.876109
2014-08-04	01G	4	2.69398	1.12703		2014-08-04	01G	1	9.10228	1.09662		4	Exp05	1	10G	2.98167	0.0234402	10.5283	0.19006	173.189	6		Exp05	1	10G	130.62	749.53	173.19	1.46	1.49	1.98		4	Exp06	7	01G-1-01	01G	4.34171	1.99639	27.2305	1.24204		Exp06	03G	44.1167	1.19333	50.7842	1.37211	0.868674
2014-08-04	01G	5	2.94389	1.23157		2014-08-04	01G	1	8.9474	1.07796		5	Exp05	2	10G	2.94	0.0330656	10.1283	0.127473	156.404	6		Exp05	2	10G	117.96	676.89	156.4	1.31	1.35	1.79		5	Exp06	9	01G-1-01	01G	4.35641	2.05165	28.079	1.28074		Exp08	01G	47.1133	1.78454	48.4051	1.831	0.973331
2014-08-04	01G	6	2.97016	1.24256		2014-08-04	01G	1	8.9861	1.08262		6	Exp05	3	10G	2.815	0.0247319	11.065	0.604697	160.982	6		Exp05	3	10G	121.41	696.7	160.98	1.35	1.39	1.84		6	Exp06	11	01G-1-01	01G	4.32116	2.16322	29.3664	1.33946		Exp08	10G	80.87	1.74787	60.9921	1.31854	1.32595
2014-08-04	01G	7	2.94389	1.23157		2014-08-11	01G	2	8.13907	0.980572		7	Exp06	1	01G	1.47833	0.143699	6.51167	1.04893	40.0295	6		Exp06	1	01G	45.69	171.95	40.03	0.98	0.98	0.98		7	Exp06	13	01G-1-01	01G	3.85609	1.62303	19.6618	0.896817		Exp11	01G	31.4433	1.34389	36.0629	1.5389	0.871906
2014-08-04	01G	8	2.97016	1.24256		2014-08-11	01G	2	8.13974	0.980653		8	Exp06	2	01G	1.04333	0.0344158	3.75167	0.0688194	40.9864	6		Exp06	2	01G	46.782	176.06	40.99	1	1	1		8	Exp06	15	01G-1-01	01G	3.71683	1.89189	22.0912	1.00763		Exp11	06G	68.5267	2.62249	55.7075	2.13232	1.23015
2014-08-05	10G	1	2.97919	1.24634		2014-08-11	01G	2	8.12258	0.978585		9	Exp06	3	01G	1.41667	0.133857	6.05833	0.628964	41.3851	6		Exp06	3	01G	47.237	177.77	41.39	1.01	1.01	1.01		9	Exp06	17	01G-1-01	01G	4.32644	1.97339	26.8221	1.22341
2014-08-05	10G	2	3.05469	1.27792		2014-08-11	01G	2	8.42514	1.01504		10	Exp06	1	03G	1.8	0.0699047	6.89	0.328228	45.3068	6		Exp06	1	03G	52.156	191.73	45.31	1.12	1.09	1.11		10	Exp06	19	01G-1-01	01G	4.24118	2.13667	28.4692	1.29854
2014-08-05	10G	3	2.93891	1.22949		2014-08-11	01G	2	7.78719	0.938178		11	Exp06	2	03G	1.34333	0.0561941	5.92833	0.320753	41.7311	6		Exp06	2	03G	48.04	176.6	41.73	1.03	1.01	1.02		11	Exp06	21	01G-1-01	01G	3.59698	1.78511	20.1722	0.920099
2014-08-05	10G	4	2.97687	1.24537		2014-08-11	01G	2	8.67639	1.04531		12	Exp06	3	03G	1.415	0.12966	5.4	0.25785	45.3068	6		Exp06	3	03G	52.156	191.73	45.31	1.12	1.09	1.11		12	Exp06	23	01G-1-01	01G	2.53626	1.34118	10.6864	0.487428
2014-08-05	10G	5	2.90367	1.21474		2014-08-12	01G	3	7.3156	0.881363		13	Exp08	1	01G	0.736667	0.202133	2.15833	0.517934	43.9848	6		Exp08	1	01G	45.19	253	43.98	0.93	0.93	0.93		13	Exp06	25	01G-1-01	01G	4.29997	2.08148	28.1182	1.28253
2014-08-05	10G	6	3.04412	1.27351		2014-08-12	01G	3	7.20543	0.868089		14	Exp08	2	01G	1.465	0.162455	6.06	0.217685	50.1566	6		Exp08	2	01G	51.531	288.5	50.16	1.06	1.06	1.06		14	Exp06	27	01G-1-01	01G	4.06867	1.85534	23.7152	1.0817
2014-08-06	10G	1	2.81613	1.17813		2014-08-12	01G	3	7.6922	0.926734		15	Exp08	3	01G					47.2011			Exp08	3	01G	48.494	271.5	47.2	1	1	1		15	Exp06	29	01G-1-01	01G	5.24465	1.6688	27.496	1.25415
2014-08-06	10G	2	3.01667	1.26202		2014-08-12	01G	3	7.83864	0.944377		16	Exp08	1	10G	1.765	0.0945428	5.72833	0.235859	83.414	6		Exp08	1	10G	62.909	361	83.41	1.3	1.33	1.77		16	Exp06	31	01G-1-01	01G	4.84465	2.10438	32.0285	1.46089
2014-08-06	10G	3	2.95771	1.23735		2014-08-12	01G	3	6.27977	0.756569		17	Exp08	2	10G	1.67667	0.0954521	6.305	0.195307	77.5219	6		Exp08	2	10G	58.465	335.5	77.52	1.21	1.24	1.65		17	Exp06	33	01G-1-01	01G	4.93613	2.5729	39.8987	1.81987
2014-08-06	10G	4	3.00174	1.25577		2014-08-12	01G	3	6.54686	0.788747		18	Exp08	3	10G					81.6811			Exp08	3	10G	61.602	353.5	81.68	1.27	1.3	1.73		18	Exp06	35	01G-1-01	01G	3.97674	1.86883	23.3478	1.06494
2014-08-06	10G	5	2.97997	1.24667		2014-08-05	10G	1	11.0848	1.33546		19	Exp11	1	01G	0.755	0.205	2.165	0.545	33.9455	2		Exp11	1	01G	38.932	151.5	33.95	1.08	1.08	1.08		19	Exp06	37	01G-1-01	01G	3.78921	2.50091	29.7712	1.35793
2014-08-06	10G	6	2.86317	1.1978		2014-08-05	10G	1	10.5793	1.27457		20	Exp11	2	01G	0.83	0.11811	2.548	0.281876	29.3522	5		Exp11	2	01G	33.664	131	29.35	0.93	0.93	0.93		20	Exp06	39	01G-1-01	01G	2.53626	1.46171	11.6468	0.531234
2014-08-07	10G	1	2.77598	1.16133		2014-08-05	10G	1	10.7352	1.29334		21	Exp11	3	01G	0.84	0.130128	2.54667	0.312001	31.0326	3		Exp11	3	01G	35.592	138.5	31.03	0.99	0.99	0.99		21	Exp06	1	01G-3-01	01G	5.08475	3.30859	52.8521	2.4107
2014-08-07	10G	2	2.89796	1.21236		2014-08-05	10G	1	10.8113	1.30252		22	Exp11	1	06G	1.48333	0.17817	5.39333	0.343721	64.0699	3		Exp11	1	06G	52.083	194	64.07	1.44	1.38	2.04		22	Exp06	3	01G-3-01	01G	3.38471	1.95276	20.7645	0.947113
2014-08-07	10G	3	2.78232	1.16398		2014-08-05	10G	1	9.81871	1.18293		23	Exp11	2	06G	0.826667	0.17817	2.2	0.433859	68.3633	3		Exp11	2	06G	55.573	207	68.36	1.54	1.48	2.17		23	Exp06	5	01G-3-01	01G	7.70298	1.56494	37.8711	1.72738
2014-08-07	10G	4	2.74364	1.1478		2014-08-05	10G	1	10.1444	1.22216		24	Exp11	3	06G	1.32667	0.154611	3.885	0.380725	73.152	6		Exp11	3	06G	59.466	221.5	73.15	1.65	1.58	2.33		24	Exp06	7	01G-3-01	01G	4.07442	1.66667	21.3336	0.973073
2014-08-07	10G	5	2.86969	1.20053		2014-08-06	10G	2	9.82608	1.18382																							25	Exp06	9	01G-3-01	01G	3.35545	2.00263	21.1106	0.962901
2014-08-07	10G	6	2.82165	1.18043		2014-08-06	10G	2	10.297	1.24055																							26	Exp06	11	01G-3-01	01G	3.17421	1.54911	15.4478	0.704609
2014-08-11	01G	1	2.34284	0.980126		2014-08-06	10G	2	9.8943	1.19204																							27	Exp06	13	01G-3-01	01G	3.77063	1.74378	20.6564	0.942183
2014-08-11	01G	2	2.35693	0.98602		2014-08-06	10G	2	9.99752	1.20447																							28	Exp06	15	01G-3-01	01G	4.74532	1.67159	24.9198	1.13665
2014-08-11	01G	3	2.16658	0.906387		2014-08-06	10G	2	10.6707	1.28558																							29	Exp06	17	01G-3-01	01G	2.83214	1.28845	11.4639	0.522892
2014-08-11	01G	4	2.3246	0.972495		2014-08-06	10G	2	10.0847	1.21497																							30	Exp06	19	01G-3-01	01G	2.10272	1.00131	6.61457	0.301705
2014-08-11	01G	5	2.11243	0.883733		2014-08-07	10G	3	9.30111	1.12057																							31	Exp06	21	01G-3-01	01G	2.677	1.43338	12.0548	0.549844
2014-08-11	01G	6	2.39478	1.00185		2014-08-07	10G	3	9.62026	1.15902																							32	Exp06	23	01G-3-01	01G	2.83214	1.86669	16.6088	0.757564
2014-08-12	01G	1	2.11	0.882715		2014-08-07	10G	3	11.0077	1.32617																							33	Exp06	25	01G-3-01	01G	2.24267	1.56494	11.0259	0.502916
2014-08-12	01G	2	2.05111	0.858081		2014-08-07	10G	3	10.9377	1.31774																							34	Exp06	1	01G-4-01	01G	4.22316	2.1429	28.4308	1.29679
2014-08-12	01G	3	1.85122	0.774455		2014-08-07	10G	3	12.7888	1.54075																							35	Exp06	3	01G-4-01	01G	4.33345	2.13087	29.0095	1.32318
2014-08-12	01G	4	1.94938	0.81552		2014-08-07	10G	3	12.7259	1.53318																							36	Exp06	5	01G-4-01	01G	4.30968	2.13376	28.8895	1.31771
2014-08-12	01G	5	1.85613	0.776512		2015-01-10	01G	1	6.85165	1.25941																							37	Exp06	7	01G-4-01	01G	3.43173	1.83562	19.79	0.902664
2014-08-12	01G	6	1.79361	0.750356		2015-01-10	01G	1	7.19835	1.32314																							38	Exp06	9	01G-4-01	01G	4.61983	2.18043	31.646	1.44344
2014-08-12	01G	7	1.59679	0.668015		2015-01-10	01G	1	9.14955	1.68179																							39	Exp06	11	01G-4-01	01G	3.39017	1.68628	17.9597	0.819182
2014-08-12	01G	8	1.75108	0.732562		2015-01-10	01G	1	9.0306	1.65993																							40	Exp06	13	01G-4-01	01G	2.9737	1.34768	12.5902	0.574267
2015-01-09	03G	1	2.10269	1.60163		2015-01-10	01G	1	3.42492	0.629541																							41	Exp06	15	01G-4-01	01G	4.14343	1.69236	22.0293	1.00481
2015-01-09	03G	2	1.89571	1.44396		2015-01-10	01G	1	3.42267	0.629127																							42	Exp06	17	01G-4-01	01G	4.38154	2.19077	30.156	1.37548
2015-01-09	03G	3	1.68492	1.28341		2015-01-13	01G	2	3.78778	0.696239																							43	Exp06	19	01G-4-01	01G	3.10947	0.976381	9.53796	0.435047
2015-01-09	03G	4	1.76947	1.34781		2015-01-13	01G	2	3.80211	0.698872																							44	Exp06	21	01G-4-01	01G	2.83867	1.71047	15.2538	0.695761
2015-01-09	03G	5	1.67697	1.27735		2015-01-13	01G	2	3.51676	0.646422																							45	Exp06	23	01G-4-01	01G	2.45689	1.23304	9.51727	0.434103
2015-01-09	03G	6	1.67209	1.27364		2015-01-13	01G	2	3.57853	0.657776																							46	Exp06	25	01G-4-01	01G	3.73394	1.29639	15.2074	0.693641
2015-01-10	01G	1	1.63694	1.24686		2015-01-13	01G	2	3.86081	0.709663																							47	Exp06	27	01G-4-01	01G	4.07089	1.96116	25.0815	1.14402
2015-01-10	01G	2	1.80747	1.37675		2015-01-13	01G	2	3.95534	0.727039																							48	Exp06	29	01G-4-01	01G	4.3895	1.6343	22.5371	1.02796
2015-01-10	01G	3	1.67939	1.27919		2015-01-18	01G	3	7.6955	1.41452																							49	Exp06	31	01G-4-01	01G	4.36321	1.6679	22.8626	1.04281
2015-01-10	01G	4	1.67794	1.27809		2015-01-18	01G	3	8.11842	1.49226																							50	Exp06	33	01G-4-01	01G	4.14343	1.40588	18.3003	0.834715
2015-01-10	01G	5	1.03001	0.784563		2015-01-18	01G	3	4.4476	0.817521																							51	Exp06	35	01G-4-01	01G	4.33866	2.03721	27.7678	1.26655
2015-01-10	01G	6	1.03041	0.784865		2015-01-18	01G	3	4.6232	0.849798																							52	Exp06	37	01G-4-01	01G	1.849	1.23304	7.16248	0.326696
2015-01-11	03G	1	1.47063	1.12018		2015-01-18	01G	3	5.56983	1.0238																							53	Exp06	39	01G-4-01	01G	2.00673	1.40734	8.87232	0.404686
2015-01-11	03G	2	1.55388	1.1836		2015-01-18	01G	3	5.89263	1.08313																							54	Exp06	41	01G-4-01	01G	7.0367	2.08703	46.1368	2.1044
2015-01-11	03G	3	1.25319	0.954558		2015-01-09	03G	1	8.10191	1.48923																							55	Exp06	43	01G-4-01	01G	2.9515	1.68628	15.6359	0.713185
2015-01-11	03G	4	1.2977	0.988463		2015-01-09	03G	1	7.72015	1.41905																							56	Exp06	45	01G-4-01	01G	2.58406	1.47575	11.9802	0.546444
2015-01-11	03G	5	1.18924	0.90585		2015-01-09	03G	1	6.20651	1.14083																							57	Exp06	47	01G-4-01	01G	2.30145	1.18199	8.54607	0.389805
2015-01-11	03G	6	1.29994	0.99017		2015-01-09	03G	1	6.4417	1.18406																							58	Exp06	49	01G-4-01	01G	2.47605	1.47992	11.5119	0.525085
2015-01-13	01G	1	1.05437	0.803112		2015-01-09	03G	1	6.44118	1.18396																							59	Exp06	1	01G-4-02	01G	4.14293	1.41026	18.3551	0.837213
2015-01-13	01G	2	1.05059	0.800233		2015-01-09	03G	1	6.42551	1.18109																							60	Exp06	3	01G-4-02	01G	5.1033	1.32151	21.1871	0.966389
2015-01-13	01G	3	0.941094	0.716833		2015-01-11	03G	2	6.79359	1.24874																							61	Exp06	5	01G-4-02	01G	4.69527	1.68628	24.8736	1.13454
2015-01-13	01G	4	0.972118	0.740464		2015-01-11	03G	2	6.87995	1.26462																							62	Exp06	7	01G-4-02	01G	3.45203	1.20948	13.1167	0.598281
2015-01-13	01G	5	1.07443	0.818394		2015-01-11	03G	2	5.80204	1.06648																							63	Exp06	9	01G-4-02	01G	4.39138	1.55176	21.4079	0.976462
2015-01-13	01G	6	1.17939	0.898345		2015-01-11	03G	2	5.92252	1.08863																							64	Exp06	11	01G-4-02	01G	4.683	1.29798	19.0959	0.871007
2015-01-16	03G	1	1.66806	1.27056		2015-01-11	03G	2	4.99937	0.918943																							65	Exp06	13	01G-4-02	01G	6.56981	1.78569	36.8561	1.68108
2015-01-16	03G	2	1.93405	1.47317		2015-01-11	03G	2	5.18044	0.952226																							66	Exp06	15	01G-4-02	01G	4.26174	1.40002	18.7444	0.854971
2015-01-16	03G	3	1.33208	1.01465		2015-01-16	03G	3	5.63771	1.03628																							67	Exp06	17	01G-4-02	01G	4.62428	1.5871	23.0568	1.05167
2015-01-16	03G	4	1.26754	0.965484		2015-01-16	03G	3	6.59308	1.21189																							68	Exp06	19	01G-4-02	01G	3.54018	1.80514	20.0765	0.915731
2015-01-16	03G	5	1.13666	0.865798		2015-01-16	03G	3	5.0649	0.930988																							69	Exp06	21	01G-4-02	01G	2.61016	1.51965	12.4612	0.568384
2015-01-16	03G	6	1.15299	0.878234		2015-01-16	03G	3	4.96321	0.912297																							70	Exp06	23	01G-4-02	01G	3.97332	2.12314	26.5022	1.20882
2015-01-18	01G	1	1.61479	1.22999		2015-01-16	03G	3	5.05957	0.930009																							71	Exp06	25	01G-4-02	01G	4.49313	1.44053	20.3339	0.927471
2015-01-18	01G	2	1.90105	1.44803		2015-01-16	03G	3	5.09019	0.935637																							72	Exp06	27	01G-4-02	01G	4.98601	2.40278	37.6371	1.71671
2015-01-18	01G	3	1.00689	0.766947		2016-01-13	01G	1	4.15129	1.01042																							73	Exp06	29	01G-4-02	01G	4.80427	1.44053	21.742	0.991697
2015-01-18	01G	4	1.12128	0.854083		2016-01-13	01G	1	3.36672	0.819455																							74	Exp06	31	01G-4-02	01G	4.26174	1.51965	20.346	0.928027
2015-01-18	01G	5	1.34502	1.0245		2016-01-13	01G	1	1.53053	0.372528																							75	Exp06	33	01G-4-02	01G	5.15737	2.26637	36.7205	1.6749
2015-01-18	01G	6	1.50815	1.14876		2016-01-13	01G	1	1.31758	0.320696																							76	Exp06	1	01G-5-01	01G	3.75315	2.31125	27.2516	1.24301
2015-07-14	01G	3	1.81977	1.30761		2016-01-13	01G	1	1.23386	0.30032																							77	Exp06	3	01G-5-01	01G	3.71795	2.0271	23.6771	1.07996
2015-07-14	01G	4	1.45652	1.04659		2016-01-13	01G	1	1.3458	0.327566																							78	Exp06	5	01G-5-01	01G	4.42818	1.49512	20.7994	0.948704
2015-07-14	01G	5	1.58484	1.1388		2016-01-14	01G	2	6.15154	1.49727																							79	Exp06	7	01G-5-01	01G	3.698	1.60641	18.6626	0.851241
2015-07-17	01G	2	1.93418	1.38982		2016-01-14	01G	2	7.04299	1.71425																							80	Exp06	9	01G-5-01	01G	4.48901	1.55968	21.9956	1.00327
2015-07-17	01G	3	1.91792	1.37813		2016-01-14	01G	2	5.94746	1.4476																							81	Exp06	11	01G-5-01	01G	3.92232	1.28845	15.8767	0.724169
2015-07-17	01G	4	1.39268	1.00072		2016-01-14	01G	2	6.01517	1.46408																							82	Exp06	13	01G-5-01	01G	3.20513	1.41607	14.2587	0.650371
2015-07-22	01G	2	0.930924	0.668922		2016-01-14	01G	2	5.50948	1.341																							83	Exp06	15	01G-5-01	01G	4.64733	1.20948	17.6585	0.805441
2015-07-22	01G	3	0.701617	0.504152		2016-01-14	01G	2	5.68948	1.38481																							84	Exp06	17	01G-5-01	01G	4.59039	2.31125	33.3308	1.52029
2015-07-22	01G	4	0.786722	0.565305		2016-01-13	10G	1	5.72056	1.39237																							85	Exp06	19	01G-5-01	01G	2.35353	1.74378	12.8932	0.588088
2015-07-15	06G	2	1.69358	1.21694		2016-01-13	10G	1	6.39719	1.55706																							86	Exp06	21	01G-5-01	01G	2.92634	1.43338	13.1775	0.601056
2015-07-15	06G	3	1.90456	1.36853		2016-01-13	10G	1	5.61869	1.36758																							87	Exp06	23	01G-5-01	01G	3.93279	1.83562	22.6794	1.03446
2015-07-15	06G	4	1.22353	0.879176		2016-01-13	10G	1	6.40038	1.55784																							88	Exp06	25	01G-5-01	01G	4.21715	2.43252	32.2274	1.46996
2015-07-21	06G	2	1.08063	0.776496		2016-01-13	10G	1	5.07713	1.23577																							89	Exp06	1	01G-1-02	01G	4.38154	2.07122	28.5103	1.30042
2015-07-21	06G	3	0.907338	0.651974		2016-01-13	10G	1	5.15212	1.25402																							90	Exp06	3	01G-1-02	01G	2.66778	1.60641	13.4634	0.614094
2015-07-21	06G	4	0.873362	0.62756		2016-01-14	10G	2	6.4305	1.56517																							91	Exp06	5	01G-1-02	01G	3.44488	1.67159	18.0906	0.825153
2015-07-24	06G	2	0.854352	0.613901		2016-01-14	10G	2	6.95741	1.69342																							92	Exp06	7	01G-1-02	01G	3.64878	1.43338	16.4308	0.749443
2015-07-24	06G	3	1.20886	0.868635		2016-01-14	10G	2	6.04423	1.47115																							93	Exp06	9	01G-1-02	01G	1.36284	1.20948	5.17839	0.236198
2015-07-24	06G	4	0.644289	0.462958		2016-01-14	10G	2	6.65707	1.62032																							94	Exp06	11	01G-1-02	01G	2.59596	1.21626	9.91914	0.452433
2016-01-13	01G	1	1.51666	1.05529		2016-01-14	10G	2	5.6151	1.36671																							95	Exp06	13	01G-1-02	01G	4.91379	1.86669	28.8164	1.31438
2016-01-13	01G	2	1.19783	0.833445		2016-01-14	10G	2	6.12419	1.49062																							96	Exp06	15	01G-1-02	01G	5.25797	1.66667	27.5307	1.25573
2016-01-14	01G	1	1.6223	1.12879		2016-12-13	01G	1	2.71429	1.09795																							97	Exp06	17	01G-1-02	01G	5.13461	1.79944	29.0266	1.32397
2016-01-14	01G	2	2.0268	1.41024		2016-12-13	01G	1	1.61641	0.653851																							98	Exp06	19	01G-1-02	01G	1.849	1.60641	9.3313	0.425621
2016-01-14	01G	3	1.51729	1.05573		2016-12-14	01G	2	3.37479	1.36513																							99	Exp06	21	01G-1-02	01G	2.14911	1.1467	7.7421	0.353134
2016-01-14	01G	4	1.5474	1.07667		2016-12-14	01G	2	2.82059	1.14095																							100	Exp06	23	01G-1-02	01G	5.0896	1.81309	28.9904	1.32231
2016-01-14	01G	5	1.21737	0.847046		2016-12-14	01G	2	2.72483	1.10221																							101	Exp06	25	01G-1-02	01G	4.18585	1.64183	21.5904	0.984786
2016-01-14	01G	6	0.851861	0.592723		2016-12-14	01G	2	1.97952	0.800728																							102	Exp06	27	01G-1-02	01G	4.59576	1.72005	24.8341	1.13274
2016-01-13	10G	1	1.75801	1.22322		2016-12-14	01G	2	1.84933	0.748066																							103	Exp06	29	01G-1-02	01G	3.85682	1.74378	21.1286	0.963721
2016-01-13	10G	2	2.04304	1.42154		2016-12-15	01G	3	3.16964	1.28214																							104	Exp06	31	01G-1-02	01G	3.84829	1.54911	18.7283	0.85424
2016-01-13	10G	3	1.72162	1.1979		2016-12-15	01G	3	2.2101	0.893999																							105	Exp06	33	01G-1-02	01G	5.89744	1.54379	28.6024	1.30462
2016-01-13	10G	4	2.0334	1.41483		2016-12-15	01G	3	2.26195	0.914976																							106	Exp06	1	03G-11-01	03G	4.42857	1.62104	22.5532	1.0287
2016-01-13	10G	5	1.50583	1.04776		2016-12-13	06G	1	5.85365	2.36785																							107	Exp06	3	03G-11-01	03G	4.3703	1.68882	23.187	1.05761
2016-01-13	10G	6	1.52937	1.06413		2016-12-13	06G	1	5.61319	2.27058																							108	Exp06	5	03G-11-01	03G	3.34187	1.98133	20.8015	0.948802
2016-01-14	10G	1	1.74719	1.21569		2016-12-13	06G	1	4.72302	1.91049																							109	Exp06	7	03G-11-01	03G	2.96592	1.79014	16.68	0.760812
2016-01-14	10G	2	1.98104	1.3784		2016-12-14	06G	2	3.06361	1.23925																							110	Exp06	9	03G-11-01	03G	4.81179	1.65043	24.9491	1.13798
2016-01-14	10G	3	1.57747	1.0976		2016-12-14	06G	2	1.86965	0.756288																							111	Exp06	11	03G-11-01	03G	5.57106	2.16674	37.9223	1.72972
2016-01-14	10G	4	1.84694	1.28509		2016-12-14	06G	2	1.67258	0.676572																							112	Exp06	13	03G-11-01	03G	4.19253	2.21429	29.1648	1.33027
2016-01-14	10G	5	1.31541	0.915257		2016-12-15	06G	3	4.40623	1.78235																							113	Exp06	15	03G-11-01	03G	4.13868	1.72171	22.3857	1.02106
2016-01-14	10G	6	1.58435	1.10239		2016-12-15	06G	3	5.12435	2.07284																							114	Exp06	17	03G-11-01	03G	6.64286	2.04108	42.5956	1.94288
2016-12-13	01G	1	0.957365	1.08337		2016-12-15	06G	3	4.05159	1.6389																							115	Exp06	19	03G-11-01	03G	5.34201	2.18515	36.6721	1.67269
2016-11-22	01G	2	0.553835	0.626732		2016-12-15	06G	3	3.47962	1.40753																							116	Exp06	21	03G-11-01	03G	5.19142	2.54427	41.4953	1.89269
2016-11-22	06G	1	1.70398	1.92826		2016-12-15	06G	3	3.89519	1.57563																							117	Exp06	23	03G-11-01	03G	4.32052	1.58607	21.5282	0.981949
2016-11-22	06G	2	1.61741	1.8303		2016-12-15	06G	3	2.35029	0.950711																							118	Exp06	25	03G-11-01	03G	4.6007	2.15562	31.1563	1.42111
																																	119	Exp06	27	03G-11-01	03G	3.93221	2.28199	28.1904	1.28582
																																	120	Exp06	29	03G-11-01	03G	6.57863	2.5631	52.9724	2.41619
																																	121	Exp06	31	03G-11-01	03G	7.24953	2.16674	49.3476	2.25085
																																	122	Exp06	33	03G-11-01	03G	6.60779	1.93219	40.1104	1.82952
																																	123	Exp06	35	03G-11-01	03G	4.85159	2.33406	35.5751	1.62266
																																	124	Exp06	1	03G-11-02	03G	3.84347	1.66323	20.0828	0.916022
																																	125	Exp06	3	03G-11-02	03G	3.66914	2.12864	24.5367	1.11917
																																	126	Exp06	5	03G-11-02	03G	4.32596	1.71206	23.2676	1.06129
																																	127	Exp06	7	03G-11-02	03G	3.64636	1.3545	15.5163	0.707731
																																	128	Exp06	9	03G-11-02	03G	5.76921	0.988158	17.9099	0.816907
																																	129	Exp06	11	03G-11-02	03G	4.59508	1.48148	21.3865	0.975483
																																	130	Exp06	13	03G-11-02	03G	3.97523	1.25351	15.6545	0.714037
																																	131	Exp06	15	03G-11-02	03G	3.93856	1.462	18.0899	0.825118
																																	132	Exp06	17	03G-11-02	03G	2.72614	1.04113	8.91668	0.406709
																																	133	Exp06	19	03G-11-02	03G	3.57691	2.26247	25.4238	1.15964
																																	134	Exp06	21	03G-11-02	03G	4.71649	1.19272	17.6729	0.806098
																																	135	Exp06	23	03G-11-02	03G	4.73564	1.19197	17.7334	0.80886
																																	136	Exp06	25	03G-11-02	03G	4.53562	1.0989	15.6583	0.714209
																																	137	Exp06	27	03G-11-02	03G	1.35516	0.872615	3.71503	0.169451
																																	138	Exp06	29	03G-11-02	03G	2.33457	0.76308	5.59664	0.255275
																																	139	Exp06	31	03G-11-02	03G	6.76415	1.32305	28.115	1.28239
																																	140	Exp06	33	03G-11-02	03G	4.26338	1.07916	14.454	0.659279
																																	141	Exp06	35	03G-11-02	03G	5.06329	1.68994	26.8816	1.22613
																																	142	Exp06	1	03G-11-03	03G	7.6997	2.33406	56.4594	2.57523
																																	143	Exp06	3	03G-11-03	03G	6.84013	1.89873	40.8017	1.86105
																																	144	Exp06	5	03G-11-03	03G	7.02161	1.93219	42.6224	1.9441
																																	145	Exp06	7	03G-11-03	03G	6.68014	2.71784	57.0373	2.60159
																																	146	Exp06	9	03G-11-03	03G	4.30566	2.15562	29.1582	1.32997
																																	147	Exp06	11	03G-11-03	03G	4.31124	1.91554	25.9443	1.18338
																																	148	Exp06	13	03G-11-03	03G	4.16377	1.84307	24.1089	1.09966
																																	149	Exp06	15	03G-11-03	03G	4.64231	1.84307	26.8797	1.22604
																																	150	Exp06	17	03G-11-03	03G	7.16952	1.84307	41.5127	1.89348
																																	151	Exp06	19	03G-11-03	03G	4.22489	2.02927	26.9342	1.22853
																																	152	Exp06	21	03G-11-03	03G	4.36479	2.35457	32.2868	1.47267
																																	153	Exp06	23	03G-11-03	03G	4.53758	1.89873	27.0669	1.23458
																																	154	Exp06	25	03G-11-03	03G	4.30566	2.33406	31.572	1.44007
																																	155	Exp06	27	03G-11-03	03G	4.32978	2.09531	28.5012	1.3
																																	156	Exp06	29	03G-11-03	03G	4.20779	1.91554	25.3218	1.15498
																																	157	Exp06	31	03G-11-03	03G	4.05261	1.91554	24.388	1.11239
																																	158	Exp06	33	03G-11-03	03G	4.15221	2.23947	29.2129	1.33246
																																	159	Exp06	35	03G-11-03	03G	3.74007	1.81238	21.2951	0.971316
																																	160	Exp06	1	03G-12-01	03G	6.28465	2.77617	54.8121	2.5001
																																	161	Exp06	3	03G-12-01	03G	4.45922	1.79014	25.0782	1.14387
																																	162	Exp06	5	03G-12-01	03G	4.35561	1.97728	27.0562	1.23409
																																	163	Exp06	7	03G-12-01	03G	3.69048	2.16674	25.1211	1.14583
																																	164	Exp06	1	03G-12-02	03G	7.10667	2.40506	53.6961	2.44919
																																	165	Exp06	3	03G-12-02	03G	3.95456	2.00144	24.8651	1.13415
																																	166	Exp06	5	03G-12-02	03G	4.75147	1.8256	27.251	1.24298
																																	167	Exp06	7	03G-12-02	03G	4.61982	2.04108	29.6234	1.35119
																																	168	Exp06	9	03G-12-02	03G	3.0485	1.79014	17.1445	0.781997
																																	169	Exp06	11	03G-12-02	03G	3.30086	1.47619	15.308	0.698233
																																	170	Exp06	13	03G-12-02	03G	3.36337	1.5295	16.1612	0.737149
																																	171	Exp06	15	03G-12-02	03G	5.21451	1.60115	26.2299	1.1964
																																	172	Exp06	17	03G-12-02	03G	3.06162	1.48161	14.2506	0.650002
																																	173	Exp06	19	03G-12-02	03G	3.89947	2.28199	27.9557	1.27512
																																	174	Exp06	21	03G-12-02	03G	3.67307	2.15562	24.8743	1.13457
																																	175	Exp06	23	03G-12-02	03G	4.55872	2.54427	36.4382	1.66202
																																	176	Exp06	25	03G-12-02	03G	2.54742	1.54513	12.3656	0.564023
																																	177	Exp06	27	03G-12-02	03G	5.62259	2.1778	38.4685	1.75463
																																	178	Exp06	29	03G-12-02	03G	5.5263	2.60956	45.3056	2.06648
																																	179	Exp06	31	03G-12-02	03G	5.21912	2.52213	41.3538	1.88624
																																	180	Exp06	1	03G-13-01	03G	8.37837	2.02532	53.3092	2.43155
																																	181	Exp06	3	03G-13-01	03G	6.85417	2.40839	51.8599	2.36544
																																	182	Exp06	5	03G-13-01	03G	5.59259	1.65043	28.9975	1.32264
																																	183	Exp06	7	03G-13-01	03G	2.72667	1.76309	15.1027	0.688868
																																	184	Exp06	9	03G-13-01	03G	4.81013	1.65043	24.9404	1.13759
																																	185	Exp06	11	03G-13-01	03G	6.36068	2.06061	41.1765	1.87815
																																	186	Exp06	13	03G-13-01	03G	3.45502	1.81238	19.6721	0.897287
																																	187	Exp06	15	03G-13-01	03G	4.22489	2.15562	28.6113	1.30502
																																	188	Exp06	17	03G-13-01	03G	3.0485	1.72171	16.489	0.752101
																																	189	Exp06	19	03G-13-01	03G	3.97476	1.48161	18.501	0.843869
																																	190	Exp06	21	03G-13-01	03G	4.37213	2.36475	32.4809	1.48153
																																	191	Exp06	23	03G-13-01	03G	3.51935	1.75854	19.443	0.886839
																																	192	Exp06	25	03G-13-01	03G	2.72667	1.5295	13.1018	0.597602
																																	193	Exp06	27	03G-13-01	03G	9.36709	1.75854	51.7495	2.36041
																																	194	Exp06	29	03G-13-01	03G	4.92371	1.62104	25.0748	1.14371
																																	195	Exp06	31	03G-13-01	03G	6.09701	2.06061	39.4696	1.80029
																																	196	Exp06	33	03G-13-01	03G	6.40961	1.16703	23.4998	1.07188
																																	197	Exp06	35	03G-13-01	03G	4.43038	1.8256	25.4095	1.15898
																																	198	Exp06	37	03G-13-01	03G	4.54464	1.79014	25.5586	1.16578
																																	199	Exp06	39	03G-13-01	03G	3.79325	1.86896	22.2721	1.01588
																																	200	Exp06	41	03G-13-01	03G	5.71165	2.18515	39.2096	1.78844
																																	201	Exp06	43	03G-13-01	03G	5.29985	1.79907	29.9545	1.36629
																																	202	Exp06	45	03G-13-01	03G	4.2457	1.69828	22.6521	1.03321
																																	203	Exp06	47	03G-13-01	03G	2.08765	2.08765	13.6919	0.624518
																																	204	Exp09	1	photo9-2-1	01G	3.395	1.933	20.6168	0.85823
																																	205	Exp09	3	photo9-2-1	01G	3.2	1.934	19.4427	0.809354
																																	206	Exp09	5	photo9-2-1	01G	2.753	1.439	12.4456	0.518083
																																	207	Exp09	7	photo9-2-1	01G	3.733	1.163	13.6392	0.567767
																																	208	Exp09	9	photo9-2-1	01G	4.124	1.529	19.8096	0.824629
																																	209	Exp09	11	photo9-2-1	01G	1.957	0.757	4.65411	0.19374
																																	210	Exp09	13	photo9-2-1	01G	4.72	1.843	27.3286	1.13763
																																	211	Exp09	15	photo9-2-1	01G	2.929	1.026	9.44097	0.393006
																																	212	Exp09	17	photo9-2-1	01G	3.402	1.04	11.1152	0.4627
																																	213	Exp09	19	photo9-2-1	01G	4.421	1.431	19.8751	0.827356
																																	214	Exp09	21	photo9-2-1	01G	2.375	1.57	11.7142	0.487636
																																	215	Exp09	23	photo9-2-1	01G	1.974	1.245	7.72087	0.321402
																																	216	Exp09	25	photo9-2-1	01G	4.483	1.911	26.9141	1.12037
																																	217	Exp09	27	photo9-2-1	01G	4.634	1.654	24.0792	1.00236
																																	218	Exp09	29	photo9-2-1	01G	5.098	2.981	47.7432	1.98744
																																	219	Exp09	31	photo9-2-1	01G	6.31	2.208	43.7702	1.82205
																																	220	Exp09	33	photo9-2-1	01G	5.238	2.107	34.6721	1.44332
																																	221	Exp09	35	photo9-2-1	01G	5.507	1.439	24.8958	1.03635
																																	222	Exp09	1	photo9-2-2	01G	2.934	1.733	15.9738	0.664953
																																	223	Exp09	3	photo9-2-2	01G	3.402	1.664	17.7843	0.740321
																																	224	Exp09	5	photo9-2-2	01G	3.263	1.716	17.5907	0.732262
																																	225	Exp09	7	photo9-2-2	01G	3.956	1.372	17.0514	0.709811
																																	226	Exp09	9	photo9-2-2	01G	2.232	0.912	6.39498	0.266208
																																	227	Exp09	11	photo9-2-2	01G	4.249	2.229	29.7541	1.23859
																																	228	Exp09	13	photo9-2-2	01G	4.852	1.886	28.7483	1.19673
																																	229	Exp09	15	photo9-2-2	01G	1.988	1.292	8.06917	0.335901
																																	230	Exp09	17	photo9-2-2	01G	1.616	1.111	5.64034	0.234794
																																	231	Exp09	19	photo9-2-2	01G	3.464	1.731	18.8376	0.784164
																																	232	Exp09	21	photo9-2-2	01G	3.034	1.09	10.3894	0.432488
																																	233	Exp09	23	photo9-2-2	01G	2.448	1.337	10.2824	0.428031
																																	234	Exp09	25	photo9-2-2	01G	2.387	0.957	7.17653	0.298742
																																	235	Exp09	27	photo9-2-2	01G	2.012	0.855	5.40436	0.224971
																																	236	Exp09	1	photo10-2-1	01G	4.447	1.982	27.6899	1.15266
																																	237	Exp09	3	photo10-2-1	01G	1.476	1.288	5.97244	0.248619
																																	238	Exp09	5	photo10-2-1	01G	4.134	1.667	21.6499	0.901235
																																	239	Exp09	7	photo10-2-1	01G	3.969	2.127	26.5215	1.10403
																																	240	Exp09	9	photo10-2-1	01G	2.76	2.177	18.8763	0.785778
																																	241	Exp09	11	photo10-2-1	01G	3.697	1.585	18.4089	0.766321
																																	242	Exp09	13	photo10-2-1	01G	3.757	1.868	22.0479	0.917805
																																	243	Exp09	15	photo10-2-1	01G	4.24	1.745	23.244	0.967595
																																	244	Exp09	17	photo10-2-1	01G	4.904	2.15	33.1237	1.37886
																																	245	Exp09	19	photo10-2-1	01G	4.162	1.76	23.0125	0.957959
																																	246	Exp09	21	photo10-2-1	01G	4.162	1.258	16.4487	0.684723
																																	247	Exp09	23	photo10-2-1	01G	4.534	2.006	28.5734	1.18945
																																	248	Exp09	25	photo10-2-1	01G	2.216	1.274	8.86929	0.369208
																																	249	Exp09	27	photo10-2-1	01G	5.277	2.133	35.3613	1.47201
																																	250	Exp09	29	photo10-2-1	01G	3.902	1.387	17.0025	0.707776
																																	251	Exp09	31	photo10-2-1	01G	5.016	1.603	25.2604	1.05153
																																	252	Exp09	33	photo10-2-1	01G	3.866	1.794	21.7888	0.907019
																																	253	Exp09	35	photo10-2-1	01G	4.027	1.795	22.7089	0.945319
																																	254	Exp09	1	photo10-2-2	01G	7.604	1.72	41.0885	1.71042
																																	255	Exp09	3	photo10-2-2	01G	4.75	1.335	19.9216	0.829291
																																	256	Exp09	5	photo10-2-2	01G	2.626	2.068	17.0606	0.710195
																																	257	Exp09	7	photo10-2-2	01G	5.22	1.342	22.0076	0.916126
																																	258	Exp09	9	photo10-2-2	01G	3.244	1.069	10.8945	0.453514
																																	259	Exp09	11	photo10-2-2	01G	3.826	1.656	19.9047	0.828586
																																	260	Exp09	13	photo10-2-2	01G	4.495	1.795	25.348	1.05518
																																	261	Exp09	15	photo10-2-2	01G	5.099	2.24	35.8825	1.49371
																																	262	Exp09	17	photo10-2-2	01G	6.5	1.795	36.6545	1.52584
																																	263	Exp09	19	photo10-2-2	01G	5.308	1.72	28.682	1.19396
																																	264	Exp09	21	photo10-2-2	01G	7.365	2.382	55.1143	2.29428
																																	265	Exp09	23	photo10-2-2	01G	5.846	1.779	32.6727	1.36009
																																	266	Exp09	25	photo10-2-2	01G	7.764	2.108	51.4169	2.14037
																																	267	Exp09	27	photo10-2-2	01G	5.706	2.208	39.5804	1.64764
																																	268	Exp09	29	photo10-2-2	01G	3.754	1.612	19.0112	0.791392
																																	269	Exp09	31	photo10-2-2	01G	3.218	1.425	14.4062	0.599699
																																	270	Exp09	33	photo10-2-2	01G	5.619	2.28	40.2479	1.67543
																																	271	Exp09	1	photo10-2-3	01G	5.019	3.121	49.2108	2.04853
																																	272	Exp09	3	photo10-2-3	01G	5.723	2.807	50.468	2.10087
																																	273	Exp09	5	photo10-2-3	01G	3.797	1.915	22.8433	0.950915
																																	274	Exp09	7	photo10-2-3	01G	2.588	1.49	12.1144	0.504293
																																	275	Exp09	9	photo10-2-3	01G	5.886	2.249	41.5872	1.73118
																																	276	Exp09	11	photo10-2-3	01G	2.441	1.8	13.8035	0.574609
																																	277	Exp09	13	photo10-2-3	01G	7.869	2.062	50.9751	2.12198
																																	278	Exp09	15	photo10-2-3	01G	9.401	1.998	59.0092	2.45642
																																	279	Exp09	17	photo10-2-3	01G	6.65	1.552	32.4237	1.34973
																																	280	Exp09	19	photo10-2-3	01G	2.971	0.839	7.83095	0.325984
																																	281	Exp09	21	photo10-2-3	01G	3.143	1.273	12.5696	0.523245
																																	282	Exp09	23	photo10-2-3	01G	5.529	1.832	31.8216	1.32466
																																	283	Exp09	25	photo10-2-3	01G	4.444	1.583	22.1006	0.919999
																																	284	Exp09	27	photo10-2-3	01G	2.835	1.321	11.7654	0.489765
																																	285	Exp09	29	photo10-2-3	01G	4.956	0.765	11.9108	0.495821
																																	286	Exp09	31	photo10-2-3	01G	3.385	1.909	20.3009	0.845078
																																	287	Exp09	33	photo10-2-3	01G	5.042	1.958	31.0145	1.29106
																																	288	Exp09	35	photo10-2-3	01G	4.589	1.85	26.671	1.11025
																																	289	Exp09	37	photo10-2-3	01G	3.583	1.76	19.8111	0.824692
																																	290	Exp09	39	photo10-2-3	01G	3.321	1.466	15.2951	0.6367
																																	291	Exp09	1	photo10-2-4	01G	5.051	2.743	43.5264	1.8119
																																	292	Exp09	3	photo10-2-4	01G	1.852	1.52	8.84371	0.368143
																																	293	Exp09	5	photo10-2-4	01G	3.444	1.697	18.3609	0.764323
																																	294	Exp09	7	photo10-2-4	01G	2.416	1.59	12.0682	0.502373
																																	295	Exp09	9	photo10-2-4	01G	5.57	2.076	36.3272	1.51222
																																	296	Exp09	11	photo10-2-4	01G	3.113	1.738	16.9973	0.707556
																																	297	Exp09	13	photo10-2-4	01G	4.816	1.941	29.3672	1.22249
																																	298	Exp09	15	photo10-2-4	01G	5.838	2.172	39.8358	1.65827
																																	299	Exp09	17	photo10-2-4	01G	5.41	1.414	24.0324	1.00041
																																	300	Exp09	19	photo10-2-4	01G	3.321	1.202	12.5407	0.522042
																																	301	Exp09	21	photo10-2-4	01G	4.323	1.886	25.614	1.06625
																																	302	Exp09	23	photo10-2-4	01G	5.708	2.076	37.2273	1.54969
																																	303	Exp09	25	photo10-2-4	01G	5.283	1.933	32.0821	1.3355
																																	304	Exp09	27	photo10-2-4	01G	7.463	1.887	44.242	1.84169
																																	305	Exp09	29	photo10-2-4	01G	4.722	2.088	30.9746	1.2894
																																	306	Exp09	31	photo10-2-4	01G	3.442	1.342	14.5115	0.604082
																																	307	Exp09	33	photo10-2-4	01G	3.226	1.611	16.3271	0.679661
																																	308	Exp09	35	photo10-2-4	01G	4.255	1.844	24.6496	1.02611
																																	309	Exp09	37	photo10-2-4	01G	2.349	1.141	8.42012	0.35051
																																	310	Exp09	39	photo10-2-4	01G	5.268	2.867	47.4486	1.97518
																																	311	Exp09	41	photo10-2-4	01G	5.695	2.539	45.4262	1.89099
																																	312	Exp09	43	photo10-2-4	01G	5.161	1.508	24.4503	1.01781
																																	313	Exp09	45	photo10-2-4	01G	4.774	1.933	28.9911	1.20683
																																	314	Exp09	47	photo10-2-4	01G	2.778	1.75	15.2729	0.635774
																																	315	Exp09	1	photo8-2-1	10G	5.778	1.856	33.6903	1.40245
																																	316	Exp09	3	photo8-2-1	10G	5.434	2.278	38.8887	1.61885
																																	317	Exp09	5	photo8-2-1	10G	3.601	1.056	11.9464	0.497301
																																	318	Exp09	7	photo8-2-1	10G	5.699	2.062	36.9179	1.53681
																																	319	Exp09	9	photo8-2-1	10G	2.867	1.273	11.4658	0.477297
																																	320	Exp09	11	photo8-2-1	10G		1.442	51.5489	2.14586
																																	321	Exp09	13	photo8-2-1	10G	5.602	2.152	37.8735	1.57659
																																	322	Exp09	15	photo8-2-1	10G	3.244	1.081	11.0168	0.458605
																																	323	Exp09	17	photo8-2-1	10G	9.097	2.586	73.9055	3.07651
																																	324	Exp09	19	photo8-2-1	10G	6.023	2.207	41.7604	1.73839
																																	325	Exp09	21	photo8-2-1	10G	5.891	2.134	39.4942	1.64405
																																	326	Exp09	23	photo8-2-1	10G	4.951	1.763	27.4217	1.1415
																																	327	Exp09	25	photo8-2-1	10G	7.31	2.393	54.9553	2.28766
																																	328	Exp09	27	photo8-2-1	10G	3.689	1.384	16.0396	0.667693
																																	329	Exp09	29	photo8-2-1	10G	4.653	2.02	29.528	1.22918
																																	330	Exp09	31	photo8-2-1	10G	6.539	2.326	47.7827	1.98908
																																	331	Exp09	33	photo8-2-1	10G	3.452	2.138	23.1861	0.965185
																																	332	Exp09	35	photo8-2-1	10G	3.468	1.512	16.4733	0.685746
																																	333	Exp09	37	photo8-2-1	10G	1.96	1.114	6.85948	0.285544
																																	334	Exp09	39	photo8-2-1	10G	4.98	2.782	43.5248	1.81184
																																	335	Exp09	41	photo8-2-1	10G	4.82	1.571	23.7888	0.990274
																																	336	Exp09	43	photo8-2-1	10G	3.128	1.232	12.1067	0.503976
																																	337	Exp09	45	photo8-2-1	10G	5.301	1.687	28.0946	1.16951
																																	338	Exp09	47	photo8-2-1	10G	3.28	1.551	15.9822	0.665301
																																	339	Exp09	49	photo8-2-1	10G	4.3	1.58	21.344	0.888501
																																	340	Exp09	51	photo8-2-1	10G	8.146	1.831	46.8579	1.95059
																																	341	Exp09	1	photo8-2-2	10G	5.348	1.634	27.4532	1.14281
																																	342	Exp09	3	photo8-2-2	10G	5.651	1.988	35.2932	1.46918
																																	343	Exp09	5	photo8-2-2	10G	4.557	1.38	19.7564	0.822414
																																	344	Exp09	7	photo8-2-2	10G	1.915	1.04	6.2568	0.260456
																																	345	Exp09	9	photo8-2-2	10G	6.639	1.357	28.303	1.17819
																																	346	Exp09	11	photo8-2-2	10G	2.894	1.114	10.1282	0.421615
																																	347	Exp09	13	photo8-2-2	10G	5.651	1.988	35.2932	1.46918
																																	348	Exp09	15	photo8-2-2	10G	4.124	2.15	27.8552	1.15955
																																	349	Exp09	17	photo8-2-2	10G	3.027	1.78	16.9271	0.704636
																																	350	Exp09	19	photo8-2-2	10G	2.652	0.843	7.02346	0.29237
																																	351	Exp09	21	photo8-2-2	10G	3.859	0.889	10.7777	0.448651
																																	352	Exp09	23	photo8-2-2	10G	2.768	1.244	10.8177	0.450317
																																	353	Exp09	25	photo8-2-2	10G	4.178	2.313	30.3595	1.26379
																																	354	Exp09	27	photo8-2-2	10G	3.467	1.689	18.3964	0.765801
																																	355	Exp09	29	photo8-2-2	10G	4.636	2.224	32.3913	1.34837
																																	356	Exp09	31	photo8-2-2	10G	5.265	1.787	29.5578	1.23042
																																	357	Exp09	33	photo8-2-2	10G	3.503	1.59	17.4979	0.728399
																																	358	Exp09	35	photo8-2-2	10G	6.793	1.787	38.1361	1.58752
																																	359	Exp09	37	photo8-2-2	10G	7.275	1.687	38.5565	1.60502
																																	360	Exp09	39	photo8-2-2	10G	5.004	2.426	38.138	1.5876
																																	361	Exp09	41	photo8-2-2	10G	4.61	1.988	28.7917	1.19853
																																	362	Exp09	43	photo8-2-2	10G	4.179	1.869	24.5376	1.02144
																																	363	Exp09	45	photo8-2-2	10G	5.546	1.875	32.6686	1.35992
																																	364	Exp09	47	photo8-2-2	10G	5.067	2.137	34.0177	1.41608
																																	365	Exp09	49	photo8-2-2	10G	3.838	1.949	23.4999	0.978248
																																	366	Exp09	51	photo8-2-2	10G	3.734	2.046	24.001	0.999107
																																	367	Exp09	53	photo8-2-2	10G	2.614	1.388	11.3984	0.47449
																																	368	Exp09	55	photo8-2-2	10G	2.418	1.555	11.8124	0.491721
																																	369	Exp09	1	photo9-2-1	10G	6.164	2.912	56.3902	2.3474
																																	370	Exp09	3	photo9-2-1	10G	3.98	1.294	16.1796	0.673519
																																	371	Exp09	5	photo9-2-1	10G	6.45	3.024	61.2761	2.55078
																																	372	Exp09	7	photo9-2-1	10G	5.422	2.068	35.2257	1.46637
																																	373	Exp09	9	photo9-2-1	10G	8.829	1.622	44.9896	1.87281
																																	374	Exp09	11	photo9-2-1	10G	5.305	1.634	27.2325	1.13363
																																	375	Exp09	13	photo9-2-1	10G	4.818	1.8	27.2451	1.13415
																																	376	Exp09	15	photo9-2-1	10G	4.741	1.813	27.0033	1.12409
																																	377	Exp09	17	photo9-2-1	10G		1.71	58.438	2.43264
																																	378	Exp09	19	photo9-2-1	10G	8.896	2.503	69.9529	2.91198
																																	379	Exp09	21	photo9-2-1	10G	9.333	2.326	68.1994	2.83899
																																	380	Exp09	23	photo9-2-1	10G	5.361	2.652	44.6652	1.85931
																																	381	Exp09	25	photo9-2-1	10G	7.013	2.243	49.4178	2.05715
																																	382	Exp09	27	photo9-2-1	10G	9.293	2.76	80.5777	3.35426
																																	383	Exp09	29	photo9-2-1	10G	4.553	1.677	23.9873	0.998534
																																	384	Exp09	31	photo9-2-1	10G	6.681	1.653	34.6948	1.44426
																																	385	Exp09	33	photo9-2-1	10G	2.446	1.294	9.94353	0.413926
																																	386	Exp09	1	photo9-2-2	10G	6.181	2.167	42.0792	1.75166
																																	387	Exp09	3	photo9-2-2	10G	4.728	2.585	38.3962	1.59834
																																	388	Exp09	5	photo9-2-2	10G	4.589	1.209	17.4299	0.725565
																																	389	Exp09	7	photo9-2-2	10G	4.675	1.64	24.0866	1.00267
																																	390	Exp09	9	photo9-2-2	10G	7.292	2.442	55.9425	2.32876
																																	391	Exp09	11	photo9-2-2	10G	6.61	2.182	45.3113	1.8862
																																	392	Exp09	13	photo9-2-2	10G	6.846	2.585	55.5965	2.31435
																																	393	Exp09	15	photo9-2-2	10G	1.544	1.821	8.83298	0.367696
																																	394	Exp09	17	photo9-2-2	10G	1.328	1.435	5.98687	0.24922
																																	395	Exp09	19	photo9-2-2	10G	7.357	1.898	43.8679	1.82612
																																	396	Exp09	21	photo9-2-2	10G	5.163	0.666	10.8025	0.449685
																																	397	Exp09	23	photo9-2-2	10G	6.376	2.107	42.2049	1.75689
																																	398	Exp09	25	photo9-2-2	10G	5.924	2.129	39.6224	1.64939
																																	399	Exp09	27	photo9-2-2	10G	4.925	1.456	22.5277	0.937778
																																	400	Exp09	29	photo9-2-2	10G	2.096	1.104	7.2696	0.302616
																																	401	Exp09	31	photo9-2-2	10G	5.951	2.599	48.5899	2.02269
																																	402	Exp09	33	photo9-2-2	10G	5.462	1.423	24.4178	1.01646
																																	403	Exp09	35	photo9-2-2	10G	7.23	1.699	38.5906	1.60644
																																	404	Exp09	37	photo9-2-2	10G	1.485	1.379	6.4334	0.267808
																																	405	Exp09	39	photo9-2-2	10G	1.806	1.324	7.512	0.312707
																																	406	Exp09	1	photo19-2-1	10G	8.071	2.933	74.3685	3.09579
																																	407	Exp09	3	photo19-2-1	10G	6.473	1.707	34.7127	1.44501
																																	408	Exp09	5	photo19-2-1	10G	5.747	2.267	40.9301	1.70382
																																	409	Exp09	7	photo19-2-1	10G	8.305	2.924	76.2899	3.17577
																																	410	Exp09	9	photo19-2-1	10G	5.152	2.565	41.5158	1.72821
																																	411	Exp09	11	photo19-2-1	10G	3.876	2.154	26.2289	1.09185
																																	412	Exp09	13	photo19-2-1	10G	3.124	2.267	22.2491	0.926179
																																	413	Exp09	15	photo19-2-1	10G	7.098	2.825	62.9947	2.62233
																																	414	Exp09	17	photo19-2-1	10G	8.268
																																	415	Exp09	19	photo19-2-1	10G	7.731	3.639
																																	416	Exp09	21	photo19-2-1	10G	5.375	2.657	44.8663	1.86768
																																	417	Exp09	23	photo19-2-1	10G	6.435	4.107	83.0277	3.45625
																																	418	Exp09	25	photo19-2-1	10G	5.229	3.078	50.5635	2.10484
																																	419	Exp09	27	photo19-2-1	10G	7.479	2.749	64.5904	2.68875
																																	420	Exp09	29	photo19-2-1	10G	6.56	2.749	56.6537	2.35836
																																	421	Exp09	31	photo19-2-1	10G	6.582	3.661	75.702	3.1513
																																	422	Exp09	1	photo19-2-2	10G	6.011	2.879	54.3674	2.26319
																																	423	Exp09	3	photo19-2-2	10G	5.281	2.096	34.7742	1.44757
																																	424	Exp09	5	photo19-2-2	10G	5.793	2.592	47.1724	1.96368
																																	425	Exp09	7	photo19-2-2	10G	7.721	1.659	40.2411	1.67514
																																	426	Exp09	9	photo19-2-2	10G	3.366	1.125	11.8964	0.495221
																																	427	Exp09	11	photo19-2-2	10G	5.903	1.6	29.6717	1.23517
																																	428	Exp09	13	photo19-2-2	10G	3.076	1.117	10.7942	0.449337
																																	429	Exp09	15	photo19-2-2	10G	2.575	1.061	8.58307	0.357293
																																	430	Exp09	17	photo19-2-2	10G	1.392	1.132	4.95035	0.206071
																																	431	Exp09	19	photo19-2-2	10G	4.712	2.479	36.6971	1.52762
																																	432	Exp09	21	photo19-2-2	10G	4.977	1.95	30.4896	1.26921
																																	433	Exp09	23	photo19-2-2	10G	3.566	1.485	16.6363	0.692532
																																	434	Exp09	25	photo19-2-2	10G	5.045	2.877	45.5985	1.89816
																																	435	Exp09	27	photo19-2-2	10G	5.919	1.801	33.4898	1.3941
																																	436	Exp09	29	photo19-2-2	10G	4.828	2.217	33.6266	1.3998
																																	437	Exp09	31	photo19-2-2	10G	5.422	1.71	29.1277	1.21252
																																	438	Exp09	33	photo19-2-2	10G	4.538	1.968	28.0569	1.16794
																																	439	Exp09	35	photo19-2-2	10G	4.09	1.603	20.5971	0.857411
																																	440	Exp09	37	photo19-2-2	10G	3.687	1.766	20.4557	0.851522
																																	441	Exp09	39	photo19-2-2	10G	2.757	1.849	16.0149	0.666662
																																	442	Exp09	41	photo19-2-2	10G	2.925	1.048	9.63024	0.400885
																																	443	Exp09	43	photo19-2-2	10G	1.854	1.307	7.61264	0.316897
																																	444	Exp11	1	01G_photo1	01G	2.281	1.625	11.6447	0.511922
																																	445	Exp11	3	01G_photo1	01G	3.335	3.064	32.1022	1.41127
																																	446	Exp11	5	01G_photo1	01G	3.555	1.941	21.6778	0.952994
																																	447	Exp11	7	01G_photo1	01G	3.155	2.129	21.1021	0.927684
																																	448	Exp11	9	01G_photo1	01G	2.741	1.768	15.2244	0.669293
																																	449	Exp11	11	01G_photo1	01G	3.536	1.957	21.7397	0.955715
																																	450	Exp11	13	01G_photo1	01G	4.354	2.982	40.7893	1.79317
																																	451	Exp11	15	01G_photo1	01G	3.245	3.125	31.8577	1.40052
																																	452	Exp11	17	01G_photo1	01G	3.187	2.035	20.3749	0.895719
																																	453	Exp11	19	01G_photo1	01G	4.945	3.366	52.2914	2.29882
																																	454	Exp11	21	01G_photo1	01G	2.652	1.7	14.1636	0.622655
																																	455	Exp11	23	01G_photo1	01G	4.76	2.628	39.2991	1.72766
																																	456	Exp11	25	01G_photo1	01G	3.328	1.625	16.9897	0.746899
																																	457	Exp11	27	01G_photo1	01G	5.858	2.929	53.9037	2.3697
																																	458	Exp11	29	01G_photo1	01G	3.758	2.375	28.0395	1.23267
																																	459	Exp11	31	01G_photo1	01G	3.752	2.25	26.5213	1.16592
																																	460	Exp11	33	01G_photo1	01G	1.908	1.287	7.71448	0.339142
																																	461	Exp11	35	01G_photo1	01G	1.526	1.179	5.65221	0.248481
																																	462	Exp11	37	01G_photo1	01G	1.941	1.581	9.64067	0.423821
																																	463	Exp11	1	01G_photo2	01G	4.993	2.942	46.1481	2.02875
																																	464	Exp11	3	01G_photo2	01G	3.303	1.313	13.6246	0.598961
																																	465	Exp11	5	01G_photo2	01G	2.321	1.061	7.73643	0.340107
																																	466	Exp11	7	01G_photo2	01G	4.24	1.526	20.3269	0.893605
																																	467	Exp11	9	01G_photo2	01G	2.538	1.129	9.00193	0.395741
																																	468	Exp11	11	01G_photo2	01G	5.906	2.72	50.4675	2.21864
																																	469	Exp11	13	01G_photo2	01G	6.599	1.868	38.7262	1.70247
																																	470	Exp11	15	01G_photo2	01G	4.879	2.719	41.6764	1.83217
																																	471	Exp11	17	01G_photo2	01G	5.247	1.958	32.2755	1.41889
																																	472	Exp11	19	01G_photo2	01G	4.822	1.222	18.5118	0.813811
																																	473	Exp11	21	01G_photo2	01G	2.25	1.342	9.48604	0.417023
																																	474	Exp11	23	01G_photo2	01G	2.189	1.482	10.1916	0.448042
																																	475	Exp11	25	01G_photo2	01G	5.074	1.898	30.255	1.33006
																																	476	Exp11	27	01G_photo2	01G	1.729	0.864	4.69309	0.206316
																																	477	Exp11	29	01G_photo2	01G	4.732	2.138	31.7835	1.39726
																																	478	Exp11	31	01G_photo2	01G	5.722	1.698	30.5236	1.34187
																																	479	Exp11	33	01G_photo2	01G	2.281	1.222	8.75682	0.384965
																																	480	Exp11	35	01G_photo2	01G	1.618	1.031	5.24067	0.230389
																																	481	Exp11	37	01G_photo2	01G	3.054	1.711	16.4161	0.721679
																																	482	Exp11	39	01G_photo2	01G	3.163	1.512	15.0245	0.660505
																																	483	Exp11	41	01G_photo2	01G	5.847	2.361	43.369	1.90658
																																	484	Exp11	43	01G_photo2	01G	4.811	1.724	26.0569	1.14551
																																	485	Exp11	45	01G_photo2	01G	2.809	1.82	16.061	0.706071
																																	486	Exp11	47	01G_photo2	01G	1.887	1.64	9.72222	0.427406
																																	487	Exp11	49	01G_photo2	01G	2.935	1.93	17.7957	0.782331
																																	488	Exp11	51	01G_photo2	01G		1.69	58.2535	2.56093
																																	489	Exp11	53	01G_photo2	01G	4.862	1.677	25.6152	1.12609
																																	490	Exp11	55	01G_photo2	01G	1.219	1.316	5.03976	0.221557
																																	491	Exp11	57	01G_photo2	01G	2.048	1.342	8.6344	0.379584
																																	492	Exp11	59	01G_photo2	01G	1.316	1.125	4.65113	0.204472
																																	493	Exp11	61	01G_photo2	01G	1.219	0.801	3.06751	0.134853
																																	494	Exp11	1	01G_photo4	01G	6.836	2.77	59.4883	2.61521
																																	495	Exp11	3	01G_photo4	01G	3.529	1.884	20.8873	0.918243
																																	496	Exp11	5	01G_photo4	01G	6.501	2.432	49.6699	2.18358
																																	497	Exp11	7	01G_photo4	01G	4.508	4.032	57.1024	2.51032
																																	498	Exp11	9	01G_photo4	01G	4.228	2.207	29.3148	1.28873
																																	499	Exp11	11	01G_photo4	01G	3.75	2.351	27.6971	1.21761
																																	500	Exp11	13	01G_photo4	01G	6.419	3.013	60.7598	2.67111
																																	501	Exp11	15	01G_photo4	01G	3.773	2.344	27.784	1.22143
																																	502	Exp11	17	01G_photo4	01G	6.913	2.809	61.0054	2.68191
																																	503	Exp11	19	01G_photo4	01G	6.05	3.265	62.0567	2.72812
																																	504	Exp11	21	01G_photo4	01G	2.55	2.477	19.8434	0.872351
																																	505	Exp11	23	01G_photo4	01G	7.674	3.001	72.3499	3.18063
																																	506	Exp11	25	01G_photo4	01G	6.875	2.64	57.0199	2.5067
																																	507	Exp11	27	01G_photo4	01G	5.595	3.054	53.6808	2.3599
																																	508	Exp11	29	01G_photo4	01G	4.814	2.813	42.5428	1.87026
																																	509	Exp11	31	01G_photo4	01G	2.851	1.069	9.57469	0.420921
																																	510	Exp11	33	01G_photo4	01G	3.59	3.47	39.1358	1.72048
																																	511	Exp11	35	01G_photo4	01G	2.979	1.987	18.5959	0.817511
																																	512	Exp11	37	01G_photo4	01G	5.237	2.121	34.8958	1.53408
																																	513	Exp11	39	01G_photo4	01G	8.8	3.049	84.2927	3.70566
																																	514	Exp11	41	01G_photo4	01G	4.572	3.438	49.3812	2.17089
																																	515	Exp11	43	01G_photo4	01G	4.602	2.454	35.479	1.55972
																																	516	Exp11	45	01G_photo4	01G	1.69	0.965	5.12347	0.225237
																																	517	Exp11	47	01G_photo4	01G	2.632	1.971	16.2976	0.71647
																																	518	Exp11	49	01G_photo4	01G	1.572	1.605	7.92643	0.34846
																																	519	Exp11	51	01G_photo4	01G	0.795	1.014	2.53253	0.111335
																																	520	Exp11	53	01G_photo4	01G	1.048	1.048	3.45042	0.151687
																																	521	Exp11	1	01G_photo6	01G	3.979	1.512	18.9006	0.830904
																																	522	Exp11	3	01G_photo6	01G	2.653	1.431	11.9269	0.524327
																																	523	Exp11	5	01G_photo6	01G	2.834	1.861	16.569	0.728402
																																	524	Exp11	7	01G_photo6	01G	2.64	1.69	14.0165	0.616192
																																	525	Exp11	9	01G_photo6	01G	3.185	2.125	21.2627	0.934746
																																	526	Exp11	11	01G_photo6	01G	3.054	2.189	21.0022	0.923294
																																	527	Exp11	13	01G_photo6	01G	4.806	1.933	29.1854	1.28304
																																	528	Exp11	15	01G_photo6	01G	3.233	2.004	20.3542	0.894805
																																	529	Exp11	17	01G_photo6	01G	2.266	1.482	10.5501	0.463803
																																	530	Exp11	19	01G_photo6	01G	3.075	2.289	22.1126	0.972112
																																	531	Exp11	21	01G_photo6	01G	3.346	1.602	16.8399	0.74031
																																	532	Exp11	23	01G_photo6	01G	2.096	1.186	7.80955	0.343322
																																	533	Exp11	25	01G_photo6	01G	2.547	1.316	10.5302	0.462924
																																	534	Exp11	27	01G_photo6	01G	5.372	2.477	41.8034	1.83775
																																	535	Exp11	29	01G_photo6	01G	3.071	2.55	24.602	1.08155
																																	536	Exp11	31	01G_photo6	01G	2.125	1.394	9.30618	0.409116
																																	537	Exp11	33	01G_photo6	01G	3.354	1.989	20.9579	0.921347
																																	538	Exp11	35	01G_photo6	01G	3.204	1.769	17.8062	0.78279
																																	539	Exp11	37	01G_photo6	01G	1.958	0.773	4.75491	0.209034
																																	540	Exp11	39	01G_photo6	01G	0.864	1.093	2.96677	0.130424
																																	541	Exp11	41	01G_photo6	01G	3.607	2.733	30.9696	1.36148
																																	542	Exp11	43	01G_photo6	01G	3.621	3.323	37.8015	1.66182
																																	543	Exp11	45	01G_photo6	01G	2.96	1.69	15.7155	0.690882
																																	544	Exp11	47	01G_photo6	01G	3.361	3.121	32.9543	1.44873
																																	545	Exp11	49	01G_photo6	01G	5.9	2.41	44.6703	1.96379
																																	546	Exp11	51	01G_photo6	01G	3.845	2.344	28.3142	1.24474
																																	547	Exp11	53	01G_photo6	01G	4.415	2.533	35.133	1.54451
																																	548	Exp11	55	01G_photo6	01G	3.116	2.056	20.1266	0.884801
																																	549	Exp11	57	01G_photo6	01G	3.698	2.991	34.7483	1.5276
																																	550	Exp11	59	01G_photo6	01G	2.686	1.637	13.8135	0.607267
																																	551	Exp11	61	01G_photo6	01G	3.061	2.862	27.5222	1.20992
																																	552	Exp11	63	01G_photo6	01G	3.116	2.107	20.6259	0.906749
																																	553	Exp11	65	01G_photo6	01G	2.056	1.261	8.14494	0.358066
																																	554	Exp11	67	01G_photo6	01G	2.738	2.138	18.3904	0.808475
																																	555	Exp11	69	01G_photo6	01G	2.653	2.419	20.1615	0.886336
																																	556	Exp11	71	01G_photo6	01G	1.661	1.186	6.18877	0.272069
																																	557	Exp11	1	01G_photo7	01G	2.107	1.659	10.9815	0.482765
																																	558	Exp11	3	01G_photo7	01G	2.496	2.268	17.7843	0.781831
																																	559	Exp11	5	01G_photo7	01G	2.142	2.142	14.4141	0.633671
																																	560	Exp11	7	01G_photo7	01G	1.618	1.222	6.21154	0.273071
																																	561	Exp11	9	01G_photo7	01G	2.319	1.251	9.11398	0.400667
																																	562	Exp11	11	01G_photo7	01G	2.912	1.933	17.6837	0.777407
																																	563	Exp11	13	01G_photo7	01G	3.807	2.125	25.4151	1.11729
																																	564	Exp11	15	01G_photo7	01G	2.704	2.189	18.5953	0.817481
																																	565	Exp11	17	01G_photo7	01G	4.425	2.289	31.8206	1.39889
																																	566	Exp11	19	01G_photo7	01G	2.733	2.056	17.6528	0.776047
																																	567	Exp11	21	01G_photo7	01G	2.268	1.82	12.9677	0.570085
																																	568	Exp11	23	01G_photo7	01G	3.001	2.396	22.5893	0.993066
																																	569	Exp11	25	01G_photo7	01G	3.092	2.189	21.2635	0.934782
																																	570	Exp11	27	01G_photo7	01G	2.158	1.801	12.21	0.536773
																																	571	Exp11	29	01G_photo7	01G	3.144	2.254	22.2631	0.978727
																																	572	Exp11	31	01G_photo7	01G	2.121	2.075	13.8264	0.607833
																																	573	Exp11	33	01G_photo7	01G	4.049	2.351	29.9054	1.3147
																																	574	Exp11	35	01G_photo7	01G	3.698	2.222	25.8143	1.13484
																																	575	Exp11	37	01G_photo7	01G	6.299	2.351	46.5237	2.04526
																																	576	Exp11	39	01G_photo7	01G	2.681	1.659	13.9731	0.614283
																																	577	Exp11	41	01G_photo7	01G	2.82	1.16	10.2768	0.451786
																																	578	Exp11	43	01G_photo7	01G	2.627	1.791	14.7811	0.649802
																																	579	Exp11	45	01G_photo7	01G	0.997	0.896	2.80642	0.123375
																																	580	Exp11	47	01G_photo7	01G	1.913	1.721	10.343	0.454696
																																	581	Exp11	49	01G_photo7	01G	1.406	0.997	4.40383	0.1936
																																	582	Exp11	51	01G_photo7	01G	1.379	1.363	5.90487	0.259588
																																	583	Exp11	1	01G_photo8	01G	4.785	2.107	31.6735	1.39242
																																	584	Exp11	3	01G_photo8	01G	1.898	1.82	10.8522	0.477082
																																	585	Exp11	5	01G_photo8	01G	4.214	1.978	26.1861	1.15119
																																	586	Exp11	7	01G_photo8	01G	2.107	2.082	13.7815	0.605857
																																	587	Exp11	9	01G_photo8	01G	4.193	1.93	25.4233	1.11765
																																	588	Exp11	11	01G_photo8	01G	1.394	1.261	5.5224	0.242774
																																	589	Exp11	13	01G_photo8	01G	1.431	1.014	4.55856	0.200402
																																	590	Exp11	15	01G_photo8	01G	2.142	1.394	9.38063	0.412389
																																	591	Exp11	17	01G_photo8	01G	2.482	1.594	12.4291	0.546406
																																	592	Exp11	19	01G_photo8	01G	1.971	1.384	8.56984	0.376745
																																	593	Exp11	21	01G_photo8	01G	1.261	0.965	3.82289	0.168061
																																	594	Exp11	23	01G_photo8	01G	3.695	2.593	30.1	1.32325
																																	595	Exp11	25	01G_photo8	01G	3.409	2.082	22.2976	0.980241
																																	596	Exp11	27	01G_photo8	01G	3.647	2.019	23.1325	1.01694
																																	597	Exp11	29	01G_photo8	01G	2.432	1.394	10.6507	0.468222
																																	598	Exp11	31	01G_photo8	01G	3.092	1.989	19.3208	0.849375
																																	599	Exp11	33	01G_photo8	01G	2.289	1.061	7.62976	0.335418
																																	600	Exp11	35	01G_photo8	01G	1.144	1.014	3.6443	0.16021
																																	601	Exp11	37	01G_photo8	01G	3.955	2.39	29.6957	1.30548
																																	602	Exp11	39	01G_photo8	01G	3.388	2.195	23.363	1.02708
																																	603	Exp11	41	01G_photo8	01G	2.475	1.93	15.0066	0.659717
																																	604	Exp11	43	01G_photo8	01G	2.733	1.097	9.41881	0.414068
																																	605	Exp11	1	06G_photo1	06G	6.122	2.462	47.3512	2.04538
																																	606	Exp11	3	06G_photo1	06G	3.27	1.82	18.6969	0.807628
																																	607	Exp11	5	06G_photo1	06G	4.685	2.305	33.9258	1.46546
																																	608	Exp11	7	06G_photo1	06G	4.407	2.79	38.6275	1.66855
																																	609	Exp11	9	06G_photo1	06G	3.624	2.334	26.5729	1.14784
																																	610	Exp11	11	06G_photo1	06G	2.292	1.986	14.3003	0.617712
																																	611	Exp11	13	06G_photo1	06G	4.654	1.82	26.6102	1.14945
																																	612	Exp11	15	06G_photo1	06G	8.441	2.159	57.2528	2.47308
																																	613	Exp11	17	06G_photo1	06G	5.403	1.625	27.5828	1.19146
																																	614	Exp11	19	06G_photo1	06G	1.398	1.127	4.94972	0.213808
																																	615	Exp11	21	06G_photo1	06G	3.758	2.009	23.7185	1.02454
																																	616	Exp11	23	06G_photo1	06G	5.902	2.581	47.8561	2.06719
																																	617	Exp11	25	06G_photo1	06G	6.171	1.602	31.0576	1.34156
																																	618	Exp11	27	06G_photo1	06G	5.627	1.892	33.4463	1.44474
																																	619	Exp11	29	06G_photo1	06G	4.521	2.566	36.4453	1.57429
																																	620	Exp11	31	06G_photo1	06G	4.406	2.908	40.2521	1.73873
																																	621	Exp11	33	06G_photo1	06G	2.658	1.194	9.97032	0.430677
																																	622	Exp11	35	06G_photo1	06G	4.564	1.318	18.8978	0.816307
																																	623	Exp11	37	06G_photo1	06G	1.593	1.092	5.46498	0.236065
																																	624	Exp11	39	06G_photo1	06G	9.341	2.183	64.0615	2.76719
																																	625	Exp11	41	06G_photo1	06G	6.978	2.809	61.579	2.65996
																																	626	Exp11	43	06G_photo1	06G	5.909	2.93	54.3916	2.34949
																																	627	Exp11	45	06G_photo1	06G	3.126	1.655	16.2531	0.702068
																																	628	Exp11	47	06G_photo1	06G	1.65	1.623	8.41303	0.363408
																																	629	Exp11	1	06G_photo2	06G	5.166	2.048	33.2379	1.43574
																																	630	Exp11	3	06G_photo2	06G	8.156	2.733	70.0272	3.02489
																																	631	Exp11	5	06G_photo2	06G	5.756	3.514	63.5437	2.74483
																																	632	Exp11	7	06G_photo2	06G	8.426	2.197	58.1569	2.51214
																																	633	Exp11	9	06G_photo2	06G	7.558	1.69	40.1276	1.73335
																																	634	Exp11	11	06G_photo2	06G	4.531	1.409	20.0565	0.866358
																																	635	Exp11	13	06G_photo2	06G	6.547	2.686	55.2457	2.38639
																																	636	Exp11	15	06G_photo2	06G	3.779	1.394	16.5497	0.714878
																																	637	Exp11	17	06G_photo2	06G	3.807	2.787	33.3326	1.43983
																																	638	Exp11	19	06G_photo2	06G	6.792	2.625	56.0115	2.41946
																																	639	Exp11	21	06G_photo2	06G	9.469	2.158	64.1956	2.77299
																																	640	Exp11	23	06G_photo2	06G	1.431	0.965	4.33827	0.187396
																																	641	Exp11	25	06G_photo2	06G	4.335	1.512	20.5916	0.889474
																																	642	Exp11	27	06G_photo2	06G	4.422	1.803	25.0475	1.08195
																																	643	Exp11	29	06G_photo2	06G	7.385	1.868	43.3388	1.87206
																																	644	Exp11	31	06G_photo2	06G	6.794	2.797	59.6991	2.57876
																																	645	Exp11	33	06G_photo2	06G	2.158	1.951	13.2269	0.571348
																																	646	Exp11	35	06G_photo2	06G	4.442	1.877	26.1934	1.13145
																																	647	Exp11	37	06G_photo2	06G	3.303	1.971	20.4524	0.883461
																																	648	Exp11	39	06G_photo2	06G	4.64	2.445	35.6407	1.53953
																																	649	Exp11	41	06G_photo2	06G	1.526	1.031	4.94269	0.213504
																																	650	Exp11	43	06G_photo2	06G	5.547	1.458	25.4077	1.09751
																																	651	Exp11	45	06G_photo2	06G	4.358	2.107	28.8471	1.24607
																																	652	Exp11	1	06G_photo4	06G	5.553	3.116	54.3594	2.3481
																																	653	Exp11	3	06G_photo4	06G	4.773	2.197	32.9436	1.42303
																																	654	Exp11	5	06G_photo4	06G	7.891	2.403	59.5711	2.57323
																																	655	Exp11	7	06G_photo4	06G	3.042	1.951	18.6452	0.805395
																																	656	Exp11	9	06G_photo4	06G	5.066	2.466	39.2472	1.69532
																																	657	Exp11	11	06G_photo4	06G	2.797	2.561	22.5036	0.972063
																																	658	Exp11	13	06G_photo4	06G	4.671	2.652	38.9165	1.68103
																																	659	Exp11	15	06G_photo4	06G	5.232	2.719	44.6917	1.9305
																																	660	Exp11	17	06G_photo4	06G	2.686	1.868	15.7628	0.680887
																																	661	Exp11	19	06G_photo4	06G	4.228	2.72	36.1288	1.56062
																																	662	Exp11	21	06G_photo4	06G	3.588	2.491	28.0786	1.21288
																																	663	Exp11	23	06G_photo4	06G	3.973	3.254	40.615	1.7544
																																	664	Exp11	25	06G_photo4	06G	4.47	2.445	34.3349	1.48313
																																	665	Exp11	27	06G_photo4	06G	3	1.751	16.5028	0.712853
																																	666	Exp11	29	06G_photo4	06G	4.94	2.965	46.0152	1.98767
																																	667	Exp11	31	06G_photo4	06G	4.407	2.908	40.2613	1.73912
																																	668	Exp11	33	06G_photo4	06G	4.277	3.105	41.7206	1.80216
																																	669	Exp11	35	06G_photo4	06G	8.924	3.469
																																	670	Exp11	37	06G_photo4	06G	4.335	2.73	37.1793	1.60599
																																	671	Exp11	39	06G_photo4	06G	3.503	1.842	20.2712	0.875633
																																	672	Exp11	41	06G_photo4	06G	3.084	1.482	14.3586	0.620233
																																	673	Exp11	43	06G_photo4	06G	4.95	3.042	47.3058	2.04342
																																	674	Exp11	45	06G_photo4	06G	2.281	1.406	10.0754	0.435214
																																	675	Exp11	47	06G_photo4	06G	1.306	1.219	5.00146	0.216043
																																	676	Exp11	1	06G_photo5	06G	5.054	2.158	34.2639	1.48006
																																	677	Exp11	3	06G_photo5	06G	4.062	2.228	28.4318	1.22814
																																	678	Exp11	5	06G_photo5	06G	5.036	2.965	46.9094	2.0263
																																	679	Exp11	7	06G_photo5	06G	5.351	1.409	23.6862	1.02315
																																	680	Exp11	9	06G_photo5	06G	6.199	3.001	58.4437	2.52453
																																	681	Exp11	11	06G_photo5	06G	2.733	1.512	12.982	0.560769
																																	682	Exp11	13	06G_photo5	06G	5.076	2.156	34.3811	1.48512
																																	683	Exp11	15	06G_photo5	06G	5.885	2.195	40.5818	1.75297
																																	684	Exp11	17	06G_photo5	06G	4.37	2.195	30.1346	1.30169
																																	685	Exp11	19	06G_photo5	06G	5.118	2.056	33.0577	1.42796
																																	686	Exp11	21	06G_photo5	06G	7.096	2.107	46.9708	2.02895
																																	687	Exp11	23	06G_photo5	06G	4.276	2.55	34.2553	1.47969
																																	688	Exp11	25	06G_photo5	06G	4.35	1.597	21.8245	0.942728
																																	689	Exp11	27	06G_photo5	06G	6.165	2.475	47.9356	2.07062
																																	690	Exp11	29	06G_photo5	06G	5.628	1.784	31.5427	1.36251
																																	691	Exp11	31	06G_photo5	06G	5.515	2.984	51.7004	2.23325
																																	692	Exp11	33	06G_photo5	06G	6.464	2.524	51.2555	2.21403
																																	693	Exp11	35	06G_photo5	06G	5.811	3.422	62.4713	2.6985
																																	694	Exp11	37	06G_photo5	06G	3.607	2.685	30.4257	1.31426
																																	695	Exp11	39	06G_photo5	06G	2.908	2.491	22.7572	0.983016
																																	696	Exp11	41	06G_photo5	06G	2.965	2.254	20.9956	0.906924
																																	697	Exp11	43	06G_photo5	06G	3.647	1.275	14.6082	0.631013
																																	698	Exp11	45	06G_photo5	06G	3.648	1.258	14.4173	0.62277
																																	699	Exp11	1	06G_photo6	06G	3.457	2.213	24.0343	1.03818
																																	700	Exp11	3	06G_photo6	06G	4.276	2.071	27.8207	1.20174
																																	701	Exp11	5	06G_photo6	06G	5.364	3.188	53.7226	2.3206
																																	702	Exp11	7	06G_photo6	06G	4.729	3.116	46.2931	1.99967
																																	703	Exp11	9	06G_photo6	06G	5.049	2.158	34.23	1.47859
																																	704	Exp11	11	06G_photo6	06G	3.684	2.996	34.6746	1.4978
																																	705	Exp11	13	06G_photo6	06G	4.041	2.92	37.0699	1.60127
																																	706	Exp11	15	06G_photo6	06G	4.571	3.226	46.3261	2.0011
																																	707	Exp11	17	06G_photo6	06G	3.222	1.503	15.2137	0.657169
																																	708	Exp11	19	06G_photo6	06G	5.094	1.912	30.5983	1.32172
																																	709	Exp11	21	06G_photo6	06G	3.619	3.042	34.5858	1.49396
																																	710	Exp11	23	06G_photo6	06G	7.175	1.82	41.0245	1.77209
																																	711	Exp11	25	06G_photo6	06G	3.698	1.597	18.5533	0.801427
																																	712	Exp11	27	06G_photo6	06G	4.732	2.797	41.5802	1.7961
																																	713	Exp11	29	06G_photo6	06G	5.054	3.457	54.8889	2.37097
																																	714	Exp11	31	06G_photo6	06G	5.933	2.445	45.5725	1.96855
																																	715	Exp11	33	06G_photo6	06G	3.983	3.457	43.2573	1.86854
																																	716	Exp11	35	06G_photo6	06G	5.317	3.209	53.6026	2.31541
																																	717	Exp11	37	06G_photo6	06G	1.856	1.275	7.43426	0.32113
																																	718	Exp11	39	06G_photo6	06G	5.258	2.466	40.7346	1.75957
																																	719	Exp11	41	06G_photo6	06G	6.233	3.608	70.6502	3.0518
																																	720	Exp11	43	06G_photo6	06G	2.175	1.365	9.327	0.402888
																																	721	Exp11	45	06G_photo6	06G	1.602	1.097	5.52102	0.238485
																																	722	Exp11	1	06G_photo7	06G	4.075	2.283	29.2269	1.26248
																																	723	Exp11	3	06G_photo7	06G	3.769	2.346	27.7782	1.1999
																																	724	Exp11	5	06G_photo7	06G	1.933	0.801	4.86423	0.210115
																																	725	Exp11	7	06G_photo7	06G	5.399	3.104	52.6484	2.27419
																																	726	Exp11	9	06G_photo7	06G	6.908
																																	727	Exp11	11	06G_photo7	06G	4.008	2.004	25.2334	1.08998
																																	728	Exp11	13	06G_photo7	06G	6.431	2.351	47.4986	2.05175
																																	729	Exp11	15	06G_photo7	06G	7.746	3.193	77.7009	3.35636
																																	730	Exp11	17	06G_photo7	06G	3.38	2.138	22.7025	0.980656
																																	731	Exp11	19	06G_photo7	06G	3.325	2.351	24.5581	1.06081
																																	732	Exp11	21	06G_photo7	06G	2.978	2.006	18.7675	0.810677
																																	733	Exp11	23	06G_photo7	06G	5.003	2.64	41.4939	1.79237
																																	734	Exp11	25	06G_photo7	06G	4.993	2.896	45.4266	1.96224
																																	735	Exp11	27	06G_photo7	06G	5.166	2.41	39.113	1.68952
																																	736	Exp11	29	06G_photo7	06G	2.579	1.803	14.6082	0.631015
																																	737	Exp11	31	06G_photo7	06G	5.776	3.538	64.2	2.77318
																																	738	Exp11	33	06G_photo7	06G	5.703	3.734	66.9002	2.88981
																																	739	Exp11	35	06G_photo7	06G	4.618	2.374	34.4417	1.48774
																																	740	Exp11	37	06G_photo7	06G	3.816	2.627	31.4933	1.36038
																																	741	Exp11	39	06G_photo7	06G	1.978	1.332	8.27714	0.357539
																																	742	Exp11	41	06G_photo7	06G	1.698	0.956	5.09971	0.220287
																																	743	Exp11	43	06G_photo7	06G	2.559	1.302	10.4672	0.452141
																																	744	Exp11	45	06G_photo7	06G	2.315	1.552	11.2874	0.487568
[truncated: 37 more columns]

## Sheet: Fig3
Data S2. Data for Fig 3B and C. (B), Results of the Gene Ontology (GO) enrichment analysis. The DEGs upregulated at 10g were annotated as six GO terms, five of which were related to transcription factors (TFs). (C), Reads per kilobase per million reads (RPKM) values at 1g and 10g are shown for the nine genes, including eight encoding the AP2/ERF transcription factors.
Fig.3B																			Fig.3C
GO term	Term type	Description	Enrichment FDR (adj.P)	Num in input list	Pathway Genes	Fold Enrichment	Gene count	Genes											Feature_ID	Gravity	num	RPKM
GO:0003700	F	DNA-binding transcription factor activity	0.002	9	640	5.8	9	PP3C11_14690	PP3C12_10790	PP3C17_13620	PP3C1_14230	PP3C1_32440	PP3C2_11580	PP3C3_20640	PP3C3_6420	PP3C7_10780			Pp3c1_14230	g01	a	0.345375
GO:0006355	P	Regulation of transcription, DNA-templated	0.037	9	1183	3.1	9	PP3C11_14690	PP3C12_10790	PP3C17_13620	PP3C1_14230	PP3C1_32440	PP3C2_11580	PP3C3_20640	PP3C3_6420	PP3C7_10780			Pp3c1_14230	g01	a	0.970541
GO:0140110	F	Transcription regulator activity	0.005	9	772	4.8	9	PP3C11_14690	PP3C12_10790	PP3C17_13620	PP3C1_14230								Pp3c1_14230	g01	a	1.25914
GO:1903506	P	Regulation of nucleic acid-templated transcription	0.037	9	1183	3.1	9	PP3C11_14690	PP3C12_10790	PP3C17_13620	PP3C1_14230	PP3C1_32440	PP3C2_11580	PP3C3_20640	PP3C3_6420	PP3C7_10780			Pp3c1_32440	g01	b	2.16472
GO:2001141	P	Regulation of RNA biosynthetic process	0.037	9	1183	3.1	9	PP3C11_14690	PP3C12_10790	PP3C17_13620	PP3C1_14230	PP3C1_32440	PP3C2_11580	PP3C3_20640	PP3C3_6420	PP3C7_10780			Pp3c1_32440	g01	b	2.03651
GO:0072593	P	Reactive oxygen species metabolic process	0.037	3	102	12.2	3	PP3C12_6740	PP3C17_14500	PP3C17_14510		PP3C1_32440	PP3C2_11580	PP3C3_20640	PP3C3_6420	PP3C7_10780			Pp3c1_32440	g01	b	1.55311
																			Pp3c3_6420	g01	c	0.148088
																			Pp3c3_6420	g01	c	0.249685
																			Pp3c3_6420	g01	c	0.0852452
																			Pp3c3_20640	g01	d	0.883486
																			Pp3c3_20640	g01	d	1.16579
																			Pp3c3_20640	g01	d	0.884471
																			Pp3c7_10780	g01	e	2.38918
																			Pp3c7_10780	g01	e	2.21969
																			Pp3c7_10780	g01	e	1.57178
																			Pp3c8_17290	g01	f	1.68582
																			Pp3c8_17290	g01	f	3.8335
																			Pp3c8_17290	g01	f	2.98789
																			Pp3c11_14690	g01	g	5.18274
																			Pp3c11_14690	g01	g	4.87727
																			Pp3c11_14690	g01	g	4.81044
																			Pp3c12_10790	g01	h	0.267274
																			Pp3c12_10790	g01	h	0.16899
																			Pp3c12_10790	g01	h	0.11539
																			Pp3c17_13620	g01	i	0.696863
																			Pp3c17_13620	g01	i	0.494718
																			Pp3c17_13620	g01	i	0.464481
																			Pp3c1_14230	g10	j	10.1696
																			Pp3c1_14230	g10	j	3.61696
																			Pp3c1_14230	g10	j	4.76787
																			Pp3c1_32440	g10	k	18.6909
																			Pp3c1_32440	g10	k	4.97379
																			Pp3c1_32440	g10	k	5.22604
																			Pp3c3_6420	g10	l	3.48835
																			Pp3c3_6420	g10	l	0.71578
																			Pp3c3_6420	g10	l	1.09031
																			Pp3c3_20640	g10	m	10.0287
																			Pp3c3_20640	g10	m	2.26513
																			Pp3c3_20640	g10	m	3.39379
																			Pp3c7_10780	g10	n	10.8156
																			Pp3c7_10780	g10	n	3.6294
																			Pp3c7_10780	g10	n	8.07733
																			Pp3c8_17290	g10	o	6.3355
																			Pp3c8_17290	g10	o	4.56739
																			Pp3c8_17290	g10	o	7.14509
																			Pp3c11_14690	g10	p	11.475
																			Pp3c11_14690	g10	p	7.88419
																			Pp3c11_14690	g10	p	10.464
																			Pp3c12_10790	g10	q	2.91841
																			Pp3c12_10790	g10	q	0.549043
																			Pp3c12_10790	g10	q	0.768685
																			Pp3c17_13620	g10	r	10.2956
																			Pp3c17_13620	g10	r	1.24095
																			Pp3c17_13620	g10	r	1.95778

## Sheet: Fig4
Data S3. Data for Fig 4A. Fold change (10g vs. 1g) of Pp3c1_32440 TF in protonemal cells and gametophores measured by quantitative RT-PCR analysis at three distinct time points.
Fig 4A
ID	Foldchange
Protonemata-12h	1.935
Protonemata-24h	2.025
Protonemata-7 days	0.8303
Gametophore-12h	1.54813
Gametophore-24h	0.526273
Gametophore-7 days	2.87315
Protonemata-12h	1.84591
Protonemata-24h	2.70826
Protonemata-7 days	1.00912
Gametophore-12h	1.27396
Gametophore-24h	0.54807
Gametophore-7 days	7.208
Protonemata-12h	3.0815
Protonemata-24h	1.8405
Protonemata-7 days	1.16586
Gametophore-12h	1.1508
Gametophore-24h	1.39403
Gametophore-7 days	4.28591
Gametophore-12h	1.2326
Gametophore-24h	1.29793
Gametophore-7 days	5.2578
Gametophore-7 days	5.7808

## Sheet: Fig5
Data S4. Data for Fig. 5B and E and table S6(B). Absolute values of the photosynthetic, morphological and anatomical traits of the Pp3c1_32440-overexpressing lines and Pp3c1_32440-SRDX lines.
Fig 5B, table S6B
Acan								gcan							Canopy Sc								Canopy leaf area						Leaf Sc						Cell wall thickness								Chloroplast numbers						Chloroplast size
Exp	Date	PlateNumber	Line	Replication	Acan (micro mol m-2 s-1)	Ratio_Acan		Exp	PlateNum	Line	Replication	gcan (mmol m-2 s-1)	gcan_ratio		Exp	PlateNum	Line	Colony number	ColonySc	CanopySc	Ratio_canopySc		line	platenum	CanopyNum	Canopy LeafArea (mm2)	Ratio_Canopy leaf area		Exp	num	line	Leaf Sc (m2 m-2)	Ratio_leaf Sc		Exp	Line	Imagenumber	Cell number	num	Cell wall thickness (micro m)	Ratio_Cell wall thickness		Line	Imagenumber	Cell number	Chloroplast numbers	Ratio_chlsnumbers		Line
exp05	2021.11.30	1	Cont	rep1	0.592517	0.691934		Maeda	1	Cont	a	6.15838	1.20049		exp1	1	Cont	1	1.47525	23.604	0.778662		Cont	1	1	605.368	0.991735		Maeda or Yasui	1	Cont	1.27333	1.1467		MaedaYasui	Cont	1	1	1	0.678	1.53741		Cont	1	1	35	1.07803		Cont
exp05	2021.11.30	1	Cont	rep2	0.687548	0.80291		Maeda	1	Cont	b	7.22895	1.40918		exp1	1	Cont	2	1.92918	30.8668	1.01825		Cont	1	2	464.115	0.760331		Maeda or Yasui	2	Cont	0.774128	0.69714		MaedaYasui	Cont	1	1	2	0.606	1.37415		Cont	1	2	46	1.41684		Cont
exp05	2021.11.30	1	Cont	rep3	0.695549	0.812252		Maeda	2	Cont	a	4.54148	0.885297		exp1	2	Cont	1	2.55332	40.8532	1.34768		Cont	1	3	423.758	0.694215		Maeda or Yasui	3	Cont	1.47436	1.32773		MaedaYasui	Cont	1	2	3	0.739	1.67574		Cont	1	3	26	0.800821		Cont
exp05	2021.11.30	2	Cont	rep1	0.750175	0.876044		Maeda	2	Cont	b	4.64737	0.905937		exp1	2	Cont	2	1.91499	30.6399	1.01076		Cont	1	4	504.473	0.826446		Maeda or Yasui	4	Cont	1.08596	0.977963		MaedaYasui	Cont	1	2	4	0.416	0.943311		Cont	1	4	34	1.04723		Cont
exp05	2021.11.30	2	Cont	rep2	0.819235	0.956692		Maeda	2	Cont	a	4.08237	0.795799		exp1	3	Cont	1	1.94159	31.0654	1.0248		Cont	2	1	726.442	1.19008		Maeda or Yasui	5	Cont	0.842813	0.758995		MaedaYasui	Cont	1	3	5	0.329	0.746032		Cont	1	5	30	0.924025		Cont
exp05	2021.11.30	2	Cont	rep3	0.79632	0.929931		Maeda	2	Cont	b	4.56826	0.890516		exp1	3	Cont	2	1.55327	24.8524	0.819841		Cont	2	2	605.368	0.991735		Maeda or Yasui	6	Cont	1.212	1.09147		MaedaYasui	Cont	1	3	6	0.724	1.64172		Cont	2	1	39	1.20123		Cont
exp05	2021.11.30	3	Cont	rep1	1.13787	1.32879		Maeda	2	Cont	a	3.91999	0.764146		exp1	1	Ox#013	1	4.96048	79.3676	2.61822		Cont	2	3	645.726	1.05785		Maeda	7	Ox#013	1.47534	1.32862		MaedaYasui	Cont	1	4	7	0.441	1		Cont	2	2	30	0.924025		Cont
exp05	2021.11.30	3	Cont	rep2	1.10518	1.29061		Maeda	2	Cont	b	3.95214	0.770412		exp1	1	Ox#013	2	4.78332	76.5331	2.52471		Cont	2	4	665.905	1.09091		Maeda	8	Ox#013	1.50868	1.35864		MaedaYasui	Cont	1	4	8	0.53	1.20181		Cont	2	3	33	1.01643		Cont
exp05	2021.11.30	3	Cont	rep3	1.1225	1.31083		Maeda	1	Cont	a	5.62087	1.09571		exp1	2	Ox#013	1	2.45521	39.2833	1.2959		Cont	3	1	645.726	1.05785		Maeda	9	Ox#013	1.88146	1.69434		MaedaYasui	Cont	2	1	1	0.56	1.26984		Cont	2	4	31	0.954825		Cont
exp05	2021.11.30	1	Ox#028	rep1	1.12644	1.31544		Maeda	1	Cont	b	5.80732	1.13205		exp1	2	Ox#013	2	4.09201	65.4722	2.15983		Cont	3	2	706.263	1.15702		Maeda	10	Ox#013	1.59611	1.43738		MaedaYasui	Cont	2	1	2	0.465	1.05442		Cont	2	5	31	0.954825		Cont
exp05	2021.11.30	1	Ox#028	rep2	1.12793	1.31718		Maeda	1	Cont	a	5.29368	1.03193		exp1	3	Ox#013	1	3.1754	50.8064	1.67603		Cont	3	3	645.726	1.05785		Maeda	11	Ox#013	1.63095	1.46875		MaedaYasui	Cont	2	2	3	0.53	1.20181		Cont	3	1	26	0.800821		Cont
exp05	2021.11.30	1	Ox#028	rep3	1.0897	1.27253		Maeda	1	Cont	b	5.73799	1.11854		exp1	3	Ox#013	2	4.48292	71.7267	2.36616		Cont	3	4	686.084	1.12397		Maeda	12	Ox#013	1.46985	1.32367		MaedaYasui	Cont	2	2	4	0.447	1.01361		Cont	3	2	28	0.862423		Cont
exp05	2021.11.30	2	Ox#028	rep1	1.36505	1.59409		Maeda	1	Ox#013	a	5.21521	1.01663		exp1	1	Ox#202	1	2.01971	32.3154	1.06604		Ox#028	1	1	632.445	1.03609		Yasui	13	Ox#028	1.54153	1.38822		MaedaYasui	Cont	2	3	5	0.493	1.11791		Cont	3	3	32	0.985626		Cont
exp05	2021.11.30	2	Ox#028	rep2	1.40207	1.63732		Maeda	1	Ox#013	b	5.47874	1.068		exp1	1	Ox#202	2	4.22304	67.5686	2.22898		Ox#028	1	2	783.028	1.28278		Yasui	14	Ox#028	1.65836	1.49343		MaedaYasui	Cont	2	3	6	0.53	1.20181		Cont	3	4	31	0.954825		Cont
exp05	2021.11.30	2	Ox#028	rep3	1.41959	1.65778		Maeda	1	Ox#013	a	5.83214	1.13689		exp1	2	Ox#202	1	3.85582	61.6931	2.03516		Ox#028	1	3	692.678	1.13477		Yasui	15	Ox#028	1.42542	1.28366		MaedaYasui	Cont	2	4	7	0.658	1.49206		Cont	3	5	35	1.07803		Cont
exp05	2021.11.30	3	Ox#028	rep1	1.26825	1.48105		Maeda	1	Ox#013	b	6.03733	1.17689		exp1	2	Ox#202	2	3.85582	61.6931	2.03516		Ox#028	1	4	572.213	0.937419		Yasui	16	Ox#028	1.48405	1.33646		MaedaYasui	Cont	2	4	8	0.493	1.11791		Ox#013	1	1	26	1.15385		Cont
exp05	2021.11.30	3	Ox#028	rep2	1.28621	1.50202		Maeda	1	Ox#013	a	6.49669	1.26643		exp1	3	Ox#202	1	1.67743	26.8388	0.885372		Ox#028	2	1	692.678	1.13477		Yasui	17	Ox#028	1.18172	1.0642		MaedaYasui	Cont	3	1	1	0.419	0.950113		Ox#013	1	2	18	0.798817		Cont
exp05	2021.11.30	3	Ox#028	rep3	1.26695	1.47953		Maeda	1	Ox#013	b	6.81262	1.32802		exp1	3	Ox#202	2	4.02582	64.4132	2.12489		Ox#028	2	2	677.62	1.1101		Yasui	18	Ox#028	1.44693	1.30303		MaedaYasui	Cont	3	1	2	0.43	0.975057		Ox#013	1	3	25	1.10947		Cont
exp05	2021.11.30	1	Ox#075	rep1	1.87924	2.19455		Maeda	2	Ox#013	a	6.71254	1.30851		exp2	1	Cont	1	6.72221	107.555	1.0101		Ox#028	2	3	527.038	0.863412		Yasui	19	Ox#075	1.97904	1.78222		MaedaYasui	Cont	3	2	3	0.364	0.825397		Ox#013	1	4	19	0.843195		Cont
exp05	2021.11.30	1	Ox#075	rep2	1.82709	2.13365		Maeda	2	Ox#013	b	6.7721	1.32012		exp2	1	Cont	2	5.1537	82.4591	0.774411		Ox#028	2	4	722.795	1.18411		Yasui	20	Ox#075	1.82649	1.64484		MaedaYasui	Cont	3	2	4	0.43	0.975057		Ox#013	1	5	28	1.2426		Cont
exp05	2021.11.30	1	Ox#075	rep3	1.86196	2.17437		Maeda	2	Ox#013	a	6.51193	1.26941		exp2	1	Cont	3	4.70555	75.2888	0.707071		Ox#028	3	1	737.853	1.20878		Yasui	21	Ox#075	2.16773	1.95215		MaedaYasui	Cont	3	3	5	0.368	0.834467		Ox#013	2	1	15	0.665681		Cont
exp05	2021.11.30	2	Ox#075	rep1	1.54388	1.80292		Maeda	2	Ox#013	b	7.0124	1.36697		exp2	1	Cont	4	5.60184	89.6295	0.841751		Ox#028	3	2	451.747	0.740068		Yasui	22	Ox#075	2.10442	1.89513		MaedaYasui	Cont	3	3	6	0.523	1.18594		Ox#013	2	2	14	0.621302		Cont
exp05	2021.11.30	2	Ox#075	rep2	1.55113	1.81139		Maeda	2	Ox#013	a	5.5202	1.07608		exp2	2	Cont	1	8.06666	129.066	1.21212		Ox#028	3	3	722.795	1.18411		Yasui	23	Ox#075	1.77065	1.59455		MaedaYasui	Cont	3	4	7	0.28	0.634921		Ox#013	2	3	14	0.621302		Cont
exp05	2021.11.30	2	Ox#075	rep3	1.57987	1.84495		Maeda	2	Ox#013	b	6.2276	1.21398		exp2	2	Cont	2	6.72221	107.555	1.0101		Ox#028	3	4	677.62	1.1101		Yasui	24	Ox#075	1.65162	1.48736		MaedaYasui	Cont	3	4	8	0.329	0.746032		Ox#013	2	4	15	0.665681		Cont
exp05	2021.11.30	1	Ox#143	rep1	0.701612	0.819333		Maeda	3	Ox#013	a	5.11327	0.996758		exp2	2	Cont	3	7.17036	114.726	1.07744		Ox#075	1	1	799.999	1.31059		Maeda	25	Ox#202	1.26116	1.13574		MaedaYasui	Cont	4	1	1	0.398	0.902494		Ox#013	2	5	19	0.843195		Cont
exp05	2021.11.30	1	Ox#143	rep2	0.710806	0.830069		Maeda	3	Ox#013	b	5.18383	1.01051		exp2	2	Cont	4	7.39443	118.311	1.11111		Ox#075	1	2	672.727	1.10208		Maeda	26	Ox#202	1.12646	1.01443		MaedaYasui	Cont	4	1	2	0.339	0.768707		Ox#013	3	1	21	0.931953		Cont
exp05	2021.11.30	1	Ox#143	rep3	0.723586	0.844994		Maeda	3	Ox#013	a	5.30762	1.03464		exp2	3	Cont	1	7.17036	114.726	1.07744		Ox#075	1	3	672.727	1.10208		Maeda	27	Ox#202	2.16944	1.95369		MaedaYasui	Cont	4	2	3	0.339	0.768707		Ox#013	3	2	24	1.06509		Cont
exp05	2021.11.30	2	Ox#143	rep1	0.70156	0.819272		Maeda	3	Ox#013	b	5.92345	1.15469		exp2	3	Cont	2	7.84258	125.481	1.17845		Ox#075	1	4	690.908	1.13187		Maeda	28	Ox#202	1.29285	1.16428		MaedaYasui	Cont	4	2	4	0.316	0.716553		Ox#013	3	3	19	0.843195		Cont
exp05	2021.11.30	2	Ox#143	rep2	0.757033	0.884053		Maeda	3	Ox#013	a	5.66181	1.10369		exp2	3	Cont	3	7.17036	114.726	1.07744		Ox#075	1	5	763.636	1.25102		Maeda	29	Ox#202	1.70983	1.53978		MaedaYasui	Cont	4	3	5	0.398	0.902494		Ox#013	3	4	16	0.710059		Cont
exp05	2021.11.30	2	Ox#143	rep3	0.649684	0.758692		Maeda	3	Ox#013	b	6.28513	1.2252		exp2	3	Cont	4	7.61851	121.896	1.14478		Ox#075	1	6	727.272	1.19144		Maeda	30	Ox#202	1.26581	1.13992		MaedaYasui	Cont	4	3	6	0.478	1.0839		Ox#013	3	5	21	0.931953		Cont
exp05	2021.11.30	3	Ox#143	rep1	0.627382	0.732648		Maeda	1	Ox#202	a	4.78576	0.932916		exp2	1	Ox#028	1	9.21054	147.369	1.384		Ox#075	2	1	709.09	1.16166		Yasui	31	Ox#143	1.74233	1.56905		MaedaYasui	Cont	4	4	7	0.28	0.634921		Ox#028	1	1	28	0.862423		Cont
exp05	2021.11.30	3	Ox#143	rep2	0.633942	0.740308		Maeda	1	Ox#202	b	4.86569	0.948497		exp2	1	Ox#028	2	11.4035	182.456	1.71353		Ox#075	2	2	890.908	1.45952		Yasui	32	Ox#143	1.4812	1.33389		MaedaYasui	Cont	4	4	8	0.606	1.37415		Ox#028	1	2	23	0.708419		Cont
exp05	2021.11.30	3	Ox#143	rep3	0.596269	0.696314		Maeda	1	Ox#202	a	4.12705	0.804509		exp2	1	Ox#028	3	10.0877	161.404	1.51581		Ox#075	2	3	563.636	0.923368		Yasui	33	Ox#143	1.32869	1.19655		MaedaYasui	Cont	5	1	1	0.303	0.687075		Ox#028	1	3	32	0.985626		Cont
expYASUI	2021.12.10	1	Cont	rep1	1.94218	0.887991		Maeda	1	Ox#202	b	4.80522	0.936709		exp2	1	Ox#028	4	8.33334	133.334	1.25219		Ox#075	2	4	654.545	1.0723		Yasui	34	Ox#143	1.656	1.49131		MaedaYasui	Cont	5	1	2	0.441	1		Ox#028	1	4	36	1.10883		Cont
expYASUI	2021.12.10	1	Cont	rep2	2.02125	0.924144		Maeda	1	Ox#202	a	4.08579	0.796466		exp2	2	Ox#028	1	10.0877	161.404	1.51581		Ox#075	2	5	781.817	1.2808		Yasui	35	Ox#143	1.62513	1.46351		MaedaYasui	Cont	5	2	3	0.233	0.528345		Ox#028	1	5	15	0.462012		Cont
expYASUI	2021.12.10	1	Cont	rep3	1.80965	0.827399		Maeda	1	Ox#202	b	5.48587	1.06939		exp2	2	Ox#028	2	9.86843	157.895	1.48286		Ox#075	2	6	672.727	1.10208		Yasui	36	Ox#143	1.36344	1.22784		MaedaYasui	Cont	5	2	4	0.368	0.834467		Ox#028	2	1	24	0.73922		Cont
expYASUI	2021.12.10	1	Cont	rep4	2.03664	0.931182		Maeda	2	Ox#202	a	5.39051	1.0508		exp2	2	Ox#028	3	7.67545	122.807	1.15334		Ox#143	1	1	196.581	0.322045								MaedaYasui	Cont	5	3	5	0.471	1.06803		Ox#028	2	2	34	1.04723		Cont
expYASUI	2021.12.10	2	Cont	rep1	2.09571	0.95819		Maeda	2	Ox#202	b	6.16479	1.20174		exp2	2	Ox#028	4	10.5263	168.421	1.58172		Ox#143	1	2	268.064	0.439153								MaedaYasui	Cont	5	3	6	0.265	0.600907		Ox#028	2	3	33	1.01643		Cont
expYASUI	2021.12.10	2	Cont	rep2	2.2668	1.03641		Maeda	2	Ox#202	a	5.64685	1.10077		exp2	3	Ox#028	1	10.7456	171.93	1.61467		Ox#143	1	3	250.193	0.409876								MaedaYasui	Cont	5	4	7	0.294	0.666667		Ox#028	2	4	29	0.893224		Cont
expYASUI	2021.12.10	2	Cont	rep3	1.99139	0.910492		Maeda	2	Ox#202	b	6.02948	1.17536		exp2	3	Ox#028	2	6.57896	105.263	0.988575		Ox#143	1	4	232.322	0.380599								MaedaYasui	Cont	5	4	8	0.329	0.746032		Ox#028	2	5	32	0.985626		Cont
expYASUI	2021.12.10	2	Cont	rep4	2.37179	1.08442		Maeda	2	Ox#202	a	5.55512	1.08289		exp2	3	Ox#028	3	10.5263	168.421	1.58172		Ox#143	2	1	214.451	0.351322								Maeda	Ox#013	1	1	1	0.303	0.687075		Ox#028	3	1	36	1.10883		Cont
expYASUI	2021.12.13	3	Cont	rep1	2.18326	0.998218		Maeda	2	Ox#202	b	6.11736	1.19249		exp2	3	Ox#028	4	9.86843	157.895	1.48286		Ox#143	2	2	205.516	0.336684								Maeda	Ox#013	1	1	2	0.147	0.333333		Ox#028	3	2	33	1.01643		Cont
expYASUI	2021.12.13	3	Cont	rep2	2.27457	1.03997		Maeda	3	Ox#202	a	4.93899	0.962785		exp2	1	Ox#075	1	13.8083	220.933	2.07488		Ox#143	2	3	250.193	0.409876								Maeda	Ox#013	1	2	3	0.294	0.666667		Ox#028	3	3	37	1.13963		Cont
expYASUI	2021.12.13	3	Cont	rep3	2.52672	1.15525		Maeda	3	Ox#202	b	5.61597	1.09475		exp2	1	Ox#075	2	11.6115	185.785	1.74479		Ox#143	2	4	214.451	0.351322								Maeda	Ox#013	1	2	4	0.233	0.528345		Ox#028	3	4	28	0.862423		Cont
expYASUI	2021.12.13	3	Cont	rep4	2.72593	1.24633		Maeda	3	Ox#202	a	6.75614	1.31701		exp2	1	Ox#075	3	11.6115	185.785	1.74479		Ox#143	3	1	294.871	0.483068								Maeda	Ox#013	1	3	5	0.164	0.371882		Ox#028	3	5	29	0.893224		Cont
expYASUI	2021.12.13	1	Ox#028	rep1	2.04069	0.933034		Maeda	3	Ox#202	b	6.3425	1.23638		exp2	1	Ox#075	4	11.9254	190.806	1.79194		Ox#143	3	2	160.839	0.263492								Maeda	Ox#013	1	3	6	0.208	0.471655		Ox#075	1	1	41	1.26283		Cont
expYASUI	2021.12.13	1	Ox#028	rep2	2.43795	1.11467		Maeda	3	Ox#202	a	4.77281	0.930391		exp2	1	Ox#075	5	13.1807	210.891	1.98057		Ox#143	3	3	232.322	0.380599								Maeda	Ox#013	1	4	7	0.265	0.600907		Ox#075	1	2	34	1.04723		Cont
expYASUI	2021.12.13	1	Ox#028	rep3	2.53951	1.1611		Maeda	3	Ox#202	b	5.28895	1.03101		exp2	1	Ox#075	6	12.553	200.848	1.88626		Ox#143	3	4	312.742	0.512345								Maeda	Ox#013	1	4	8	0.465	1.05442		Ox#075	1	3	35	1.07803		Cont
expYASUI	2021.12.13	1	Ox#028	rep4	2.56096	1.17091		Yasui	1	Cont	a	6.45731	0.870221		exp2	2	Ox#075	1	12.2392	195.827	1.8391														Maeda	Ox#013	2	1	1	0.53	1.20181		Ox#075	1	4	34	1.04723		Cont
expYASUI	2021.12.17	2	Ox#028	rep1	5.4081	2.47266		Yasui	1	Cont	b	6.6602	0.897564		exp2	2	Ox#075	2	15.3775	246.039	2.31067														Maeda	Ox#013	2	1	2	0.606	1.37415		Ox#075	1	5	39	1.20123		Cont
expYASUI	2021.12.17	2	Ox#028	rep2	5.78269	2.64393		Yasui	1	Cont	c	5.80805	0.782723		exp2	2	Ox#075	3	9.7286	155.658	1.46185														Maeda	Ox#013	2	2	3	0.593	1.34467		Ox#075	2	1	23	0.708419		Cont
expYASUI	2021.12.17	2	Ox#028	rep3	4.36511	1.99579		Yasui	1	Cont	d	6.42462	0.865815		exp2	2	Ox#075	4	11.2977	180.764	1.69763														Maeda	Ox#013	2	2	4	0.535	1.21315		Ox#075	2	2	31	0.954825		Cont
expYASUI	2021.12.17	2	Ox#028	rep4	5.01492	2.29289		Yasui	2	Cont	a	7.37615	0.994049		exp2	2	Ox#075	5	13.4945	215.912	2.02773														Maeda	Ox#013	2	3	5	0.678	1.53741		Ox#075	2	3	22	0.677618		Cont
expYASUI	2021.12.17	2	Ox#028	rep5	4.51472	2.0642		Yasui	2	Cont	b	7.84699	1.0575		exp2	2	Ox#075	6	11.6115	185.785	1.74479														Maeda	Ox#013	2	3	6	0.678	1.53741		Ox#075	2	4	28	0.862423		Cont
expYASUI	2021.12.17	2	Ox#028	rep6	5.4227	2.47934		Yasui	2	Cont	c	6.66635	0.898392																						Maeda	Ox#013	2	4	7	0.471	1.06803		Ox#075	2	5	28	0.862423		Cont
expYASUI	2021.12.17	3	Ox#028	rep1	3.58025	1.63694		Yasui	2	Cont	d	7.70287	1.03808																						Maeda	Ox#013	2	4	8	0.593	1.34467		Ox#075	3	1	30	0.924025		Cont
expYASUI	2021.12.17	3	Ox#028	rep2	4.10079	1.87494		Yasui	3	Cont	a	7.58669	1.02242																						Maeda	Ox#013	3	1	1	0.265	0.600907		Ox#075	3	2	33	1.01643		Cont
expYASUI	2021.12.17	3	Ox#028	rep3	3.75812	1.71827		Yasui	3	Cont	b	7.83499	1.05588																						Maeda	Ox#013	3	1	2	0.593	1.34467		Ox#075	3	3	34	1.04723		Cont
expYASUI	2021.12.17	3	Ox#028	rep4	4.31998	1.97516		Yasui	3	Cont	c	9.07665	1.22322																						Maeda	Ox#013	3	2	3	0.447	1.01361		Ox#075	3	4	35	1.07803		Cont
expYASUI	2021.12.20	1	Ox#143	rep1	1.82876	0.836136		Yasui	3	Cont	d	9.60288	1.29413																						Maeda	Ox#013	3	2	4	0.593	1.34467		Ox#075	3	5	27	0.831622		Cont
expYASUI	2021.12.20	1	Ox#143	rep2	2.25038	1.0289		Yasui	1	Ox#143	a	6.50986	0.877303																						Maeda	Ox#013	3	3	5	0.678	1.53741		Ox#202	2	1	19	0.843195		Cont
expYASUI	2021.12.20	1	Ox#143	rep3	2.32754	1.06418		Yasui	1	Ox#143	b	7.69753	1.03736																						Maeda	Ox#013	3	3	6	0.809	1.83447		Ox#202	2	2	19	0.843195		Cont
expYASUI	2021.12.20	1	Ox#143	rep4	2.48522	1.13628		Yasui	1	Ox#143	c	7.92076	1.06744																						Maeda	Ox#013	3	4	7	0.574	1.30159		Ox#202	2	3	21	0.931953		Cont
expYASUI	2021.12.20	2	Ox#143	rep1	2.0904	0.955761		Yasui	1	Ox#143	d	8.36442	1.12723																						Maeda	Ox#013	3	4	8	0.593	1.34467		Ox#202	2	4	23	1.02071		Cont
expYASUI	2021.12.20	2	Ox#143	rep2	2.23476	1.02177		Yasui	2	Ox#143	a	8.20367	1.10557																						Maeda	Ox#013	4	1	1	0.624	1.41497		Ox#202	2	5	27	1.19823		Cont
expYASUI	2021.12.20	2	Ox#143	rep3	1.95934	0.895837		Yasui	2	Ox#143	b	8.59974	1.15894																						Maeda	Ox#013	4	1	2	0.375	0.85034		Ox#202	3	1	19	0.843195		Cont
expYASUI	2021.12.20	2	Ox#143	rep4	2.21442	1.01247		Yasui	2	Ox#143	c	7.59274	1.02324																						Maeda	Ox#013	4	2	3	0.375	0.85034		Ox#202	3	2	16	0.710059		Cont
expYASUI	2021.12.21	1	Ox#075	rep1	3.43149	1.56893		Yasui	2	Ox#143	d	8.35439	1.12588																						Maeda	Ox#013	4	2	4	0.429	0.972789		Ox#202	3	3	19	0.843195		Cont
expYASUI	2021.12.21	1	Ox#075	rep2	3.55791	1.62673		Yasui	1	Ox#028	a	8.80989	1.18727																						Maeda	Ox#013	4	3	5	0.515	1.1678		Ox#202	3	4	21	0.931953		Cont
expYASUI	2021.12.21	1	Ox#075	rep3	3.02121	1.38134		Yasui	1	Ox#028	b	9.78747	1.31901																						Maeda	Ox#013	4	3	6	0.447	1.01361		Ox#202	3	5	20	0.887574		Cont
expYASUI	2021.12.21	1	Ox#075	rep4	3.34428	1.52905		Yasui	1	Ox#028	c	9.3869	1.26503																						Maeda	Ox#013	4	4	7	0.368	0.834467		Ox#202	4	1	18	0.798817		Cont
expYASUI	2021.12.21	1	Ox#075	rep5	3.15734	1.44358		Yasui	1	Ox#028	d	9.43481	1.27148																						Maeda	Ox#013	4	4	8	0.593	1.34467		Ox#202	4	2	24	1.06509		Cont
expYASUI	2021.12.21	1	Ox#075	rep6	3.46545	1.58445		Yasui	2	Ox#028	a	18.1182	2.44171																						Maeda	Ox#013	5	1	1	0.329	0.746032		Ox#202	4	3	21	0.931953		Cont
expYASUI	2021.12.21	2	Ox#075	rep1	3.58827	1.64061		Yasui	2	Ox#028	b	19.6925	2.65386																						Maeda	Ox#013	5	1	2	0.56	1.26984		Ox#202	4	4	20	0.887574		Cont
expYASUI	2021.12.21	2	Ox#075	rep2	3.7144	1.69828		Yasui	2	Ox#028	c	18.4778	2.49016																						Maeda	Ox#013	5	2	3	0.368	0.834467		Ox#202	4	5	18	0.798817		Cont
expYASUI	2021.12.21	2	Ox#075	rep3	3.42809	1.56737		Yasui	2	Ox#028	d	20.7092	2.79088																						Maeda	Ox#013	5	2	4	0.593	1.34467								Cont
expYASUI	2021.12.21	2	Ox#075	rep4	3.98063	1.82		Yasui	3	Ox#028	a	17.2441	2.3239																						Maeda	Ox#013	5	3	5	0.606	1.37415								Cont
expYASUI	2021.12.21	2	Ox#075	rep5	3.78151	1.72896		Yasui	3	Ox#028	b	17.9945	2.42503																						Maeda	Ox#013	5	3	6	0.593	1.34467								Cont
expYASUI	2021.12.21	2	Ox#075	rep6	4.22597	1.93217		Yasui	3	Ox#028	c	17.3999	2.3449																						Maeda	Ox#013	5	4	7	0.52	1.17914								Cont
expMAEDA	2021.11.16	1	Cont	rep1	2.04734	1.21389		Yasui	3	Ox#028	d	18.511	2.49463																						Maeda	Ox#013	5	4	8	0.724	1.64172								Cont
expMAEDA	2021.11.16	1	Cont	rep2	2.12029	1.25715		Yasui	1	Ox#028	a	12.126	1.63416																						Yasui	Ox#028	1	1	1	0.56	1.26984								Cont
expMAEDA	2021.11.16	1	Cont	rep3	1.90362	1.12868		Yasui	1	Ox#028	b	12.4364	1.676																						Yasui	Ox#028	1	1	2	0.265	0.600907								Cont
expMAEDA	2021.11.16	1	Cont	rep4	2.07968	1.23307		Yasui	1	Ox#075	c	10.8803	1.46629																						Yasui	Ox#028	1	2	3	0.368	0.834467								Cont
expMAEDA	2021.9.10	1	Cont	rep5	1.93194	1.14547		Yasui	1	Ox#075	d	11.7346	1.58142																						Yasui	Ox#028	1	2	4	0.465	1.05442								Cont
expMAEDA	2021.9.10	1	Cont	rep6	2.36888	1.40454		Yasui	1	Ox#075	e	11.2147	1.51134																						Yasui	Ox#028	1	3	5	0.447	1.01361								Cont
expMAEDA	2021.9.14	2	Cont	rep1	1.28279	0.760582		Yasui	1	Ox#075	f	12.0255	1.62062																						Yasui	Ox#028	1	3	6	0.368	0.834467								Cont
expMAEDA	2021.9.14	2	Cont	rep2	1.27497	0.755943		Yasui	2	Ox#075	a	12.5795	1.69527																						Yasui	Ox#028	1	4	7	0.375	0.85034								Cont
expMAEDA	2021.9.14	2	Cont	rep3	1.20257	0.713019		Yasui	2	Ox#075	b	12.9435	1.74433																						Yasui	Ox#028	1	4	8	0.303	0.687075								Cont
expMAEDA	2021.9.14	2	Cont	rep4	1.33091	0.789114		Yasui	2	Ox#075	c	11.7747	1.58682																						Yasui	Ox#028	2	1	1	0.616	1.39683								Cont
expMAEDA	2021.9.14	2	Cont	rep5	1.47979	0.877388		Yasui	2	Ox#075	d	13.2559	1.78643																						Yasui	Ox#028	2	1	2	0.444	1.0068								Cont
expMAEDA	2021.9.14	2	Cont	rep6	1.2163	0.721158		Yasui	2	Ox#075	e	12.2251	1.64751																						Yasui	Ox#028	2	2	3	0.303	0.687075								Cont
expMAEDA	2021.10.12	1	Ox#013	rep1	1.54355	0.915189		Yasui	2	Ox#075	f	13.439	1.81111																						Yasui	Ox#028	2	2	4	0.296	0.671202								Cont
expMAEDA	2021.10.12	1	Ox#013	rep2	1.42733	0.846281																													Yasui	Ox#028	2	3	5	0.455	1.03175								Cont
expMAEDA	2021.10.26	1	Ox#013	rep3	2.29109	1.35841																													Yasui	Ox#028	2	3	6	0.347	0.786848								Cont
expMAEDA	2021.10.26	1	Ox#013	rep4	2.37158	1.40614																													Yasui	Ox#028	2	4	7	0.379	0.85941								Cont
expMAEDA	2021.10.26	1	Ox#013	rep5	2.31556	1.37292																													Yasui	Ox#028	2	4	8	0.419	0.950113								Cont
expMAEDA	2021.10.26	1	Ox#013	rep6	2.43933	1.44631																													Yasui	Ox#028	3	1	1	0.496	1.12472								Cont
expMAEDA	2021.11.16	2	Ox#013	rep1	2.40558	1.4263																													Yasui	Ox#028	3	1	2	0.491	1.11338								Cont
expMAEDA	2021.11.16	2	Ox#013	rep2	2.42439	1.43745																													Yasui	Ox#028	3	2	3	0.307	0.696145								Cont
expMAEDA	2021.11.16	2	Ox#013	rep3	2.30604	1.36728																													Yasui	Ox#028	3	2	4	0.388	0.879819								Cont
expMAEDA	2021.11.16	2	Ox#013	rep4	2.50428	1.48482																													Yasui	Ox#028	3	3	5	0.322	0.730159								Cont
expMAEDA	2021.11.16	2	Ox#013	rep5	2.12074	1.25742																													Yasui	Ox#028	3	3	6	0.395	0.895692								Cont
expMAEDA	2021.11.16	2	Ox#013	rep6	2.39733	1.4214																													Yasui	Ox#028	3	4	7	0.333	0.755102								Cont
expMAEDA	2021.11.19	3	Ox#013	rep1	1.73745	1.03016																													Yasui	Ox#028	3	4	8	0.264	0.598639								Cont
expMAEDA	2021.11.19	3	Ox#013	rep2	1.76219	1.04482																													Yasui	Ox#028	4	1	1	0.488	1.10658								Cont
expMAEDA	2021.11.19	3	Ox#013	rep3	1.9698	1.16792																													Yasui	Ox#028	4	1	2	0.379	0.85941								Cont
expMAEDA	2021.11.19	3	Ox#013	rep4	2.21319	1.31222																													Yasui	Ox#028	4	2	3	0.345	0.782313								Cont
expMAEDA	2021.11.19	3	Ox#013	rep5	1.95915	1.1616																													Yasui	Ox#028	4	2	4	0.273	0.619048								Cont
expMAEDA	2021.11.19	3	Ox#013	rep6	2.20659	1.30831																													Yasui	Ox#028	4	3	5	0.281	0.637188								Cont
expMAEDA	2021.11.15	1	Ox#202	rep1	1.84299	1.09273																													Yasui	Ox#028	4	3	6	0.278	0.630385								Cont
expMAEDA	2021.11.15	1	Ox#202	rep2	1.87363	1.1109																													Yasui	Ox#028	4	4	7	0.331	0.750567								Cont
expMAEDA	2021.11.15	1	Ox#202	rep3	1.57991	0.936748																													Yasui	Ox#028	4	4	8	0.263	0.596372								Cont
expMAEDA	2021.11.15	1	Ox#202	rep4	1.84906	1.09633																													Yasui	Ox#028	5	1	1	0.362	0.820862								Cont
expMAEDA	2021.11.15	1	Ox#202	rep5	1.54508	0.916096																													Yasui	Ox#028	5	1	2	0.419	0.950113								Cont
expMAEDA	2021.11.15	1	Ox#202	rep6	2.10143	1.24597																													Yasui	Ox#028	5	2	3	0.379	0.85941								Cont
expMAEDA	2021.11.15	2	Ox#202	rep1	1.99628	1.18362																													Yasui	Ox#028	5	2	4	0.361	0.818594								Cont
expMAEDA	2021.11.15	2	Ox#202	rep2	2.30318	1.36558																													Yasui	Ox#028	5	3	5	0.383	0.868481								Cont
expMAEDA	2021.11.15	2	Ox#202	rep3	2.08389	1.23556																													Yasui	Ox#028	5	3	6	0.393	0.891156								Cont
expMAEDA	2021.11.15	2	Ox#202	rep4	2.23626	1.3259																													Yasui	Ox#028	5	4	7	0.281	0.637188								Cont
expMAEDA	2021.11.16	2	Ox#202	rep5	2.06236	1.2228																													Yasui	Ox#028	5	4	8	0.312	0.707483								Cont
expMAEDA	2021.11.16	2	Ox#202	rep6	2.28405	1.35424																													Yasui	Ox#075	1	1	1	0.561	1.27211								Cont
expMAEDA	2021.11.19	3	Ox#202	rep1	1.92068	1.13879																													Yasui	Ox#075	1	1	2	0.773	1.75283								Cont
expMAEDA	2021.11.19	3	Ox#202	rep2	2.1875	1.29699																													Yasui	Ox#075	1	2	3	0.53	1.20181								Cont
expMAEDA	2021.11.19	3	Ox#202	rep3	2.63895	1.56467																													Yasui	Ox#075	1	2	4	0.722	1.63719								Cont
expMAEDA	2021.11.19	3	Ox#202	rep4	2.47605	1.46808																													Yasui	Ox#075	1	3	5	0.368	0.834467								Cont
expMAEDA	2021.11.19	3	Ox#202	rep5	1.88505	1.11767																													Yasui	Ox#075	1	3	6	0.562	1.27438								Cont
expMAEDA	2021.11.19	3	Ox#202	rep6	2.09014	1.23927																													Yasui	Ox#075	1	4	7	0.375	0.85034								Cont
																																			Yasui	Ox#075	1	4	8	0.362	0.820862								Cont
																																			Yasui	Ox#075	2	1	1	0.349	0.791383								Cont
																																			Yasui	Ox#075	2	1	2	0.411	0.931973								Cont
																																			Yasui	Ox#075	2	2	3	0.491	1.11338								Cont
																																			Yasui	Ox#075	2	2	4	0.347	0.786848								Cont
																																			Yasui	Ox#075	2	3	5	0.398	0.902494								Cont
																																			Yasui	Ox#075	2	3	6	0.349	0.791383								Cont
																																			Yasui	Ox#075	2	4	7	0.339	0.768707								Cont
																																			Yasui	Ox#075	2	4	8	0.329	0.746032								Cont
																																			Yasui	Ox#075	3	1	1	0.245	0.555556								Cont
																																			Yasui	Ox#075	3	1	2	0.226	0.512472								Cont
																																			Yasui	Ox#075	3	2	3	0.256	0.580499								Cont
																																			Yasui	Ox#075	3	2	4	0.327	0.741497								Cont
																																			Yasui	Ox#075	3	3	5	0.241	0.546485								Cont
																																			Yasui	Ox#075	3	3	6	0.296	0.671202								Cont
																																			Yasui	Ox#075	3	4	7	0.222	0.503401								Cont
																																			Yasui	Ox#075	3	4	8	0.347	0.786848								Cont
																																			Yasui	Ox#075	4	1	1	0.245	0.555556								Cont
																																			Yasui	Ox#075	4	1	2	0.344	0.780045								Cont
																																			Yasui	Ox#075	4	2	3	0.364	0.825397								Cont
																																			Yasui	Ox#075	4	2	4	0.25	0.566893								Cont
																																			Yasui	Ox#075	4	3	5	0.286	0.648526								Cont
																																			Yasui	Ox#075	4	3	6	0.314	0.712018								Cont
																																			Yasui	Ox#075	4	4	7	0.32	0.725624								Cont
																																			Yasui	Ox#075	4	4	8	0.368	0.834467								Cont
																																			Yasui	Ox#075	5	1	1	0.396	0.897959								Cont
																																			Yasui	Ox#075	5	1	2	0.373	0.845805								Cont
																																			Yasui	Ox#075	5	2	3	0.393	0.891156								Cont
																																			Yasui	Ox#075	5	2	4	0.496	1.12472								Cont
																																			Yasui	Ox#075	5	3	5	0.353	0.800454								Cont
																																			Yasui	Ox#075	5	3	6	0.417	0.945578								Cont
																																			Yasui	Ox#075	5	4	7	0.362	0.820862								Cont
																																			Yasui	Ox#075	5	4	8	0.471	1.06803								Cont
																																			Maeda	Ox#202	1	1	1	0.362	0.820862								Cont
																																			Maeda	Ox#202	1	1	2	0.416	0.943311								Cont
																																			Maeda	Ox#202	1	2	3	0.598	1.35601								Cont
																																			Maeda	Ox#202	1	2	4	0.484	1.09751								Cont
																																			Maeda	Ox#202	1	3	5	0.362	0.820862								Cont
																																			Maeda	Ox#202	1	3	6	0.339	0.768707								Cont
																																			Maeda	Ox#202	1	4	7	0.379	0.85941								Cont
																																			Maeda	Ox#202	1	4	8	0.329	0.746032								Cont
																																			Maeda	Ox#202	2	1	1	0.268	0.60771								Cont
																																			Maeda	Ox#202	2	1	2	0.294	0.666667								Cont
																																			Maeda	Ox#202	2	2	3	0.339	0.768707								Cont
																																			Maeda	Ox#202	2	2	4	0.43	0.975057								Cont
																																			Maeda	Ox#202	2	3	5	0.26	0.589569								Cont
																																			Maeda	Ox#202	2	3	6	0.287	0.650794								Cont
																																			Maeda	Ox#202	2	4	7	0.443	1.00454								Cont
																																			Maeda	Ox#202	2	4	8	0.396	0.897959								Cont
																																			Maeda	Ox#202	3	1	1	0.628	1.42404								Cont
																																			Maeda	Ox#202	3	1	2	0.53	1.20181								Cont
																																			Maeda	Ox#202	3	2	3	0.698	1.58277								Cont
																																			Maeda	Ox#202	3	2	4	0.735	1.66667								Cont
																																			Maeda	Ox#202	3	3	5	0.75	1.70068								Cont
																																			Maeda	Ox#202	3	3	6	0.633	1.43537								Cont
																																			Maeda	Ox#202	3	4	7	0.441	1								Cont
																																			Maeda	Ox#202	3	4	8	0.606	1.37415								Cont
																																			Maeda	Ox#202	4	1	1	0.511	1.15873								Cont
																																			Maeda	Ox#202	4	1	2	0.491	1.11338								Cont
																																			Maeda	Ox#202	4	2	3	0.303	0.687075								Cont
																																			Maeda	Ox#202	4	2	4	0.471	1.06803								Cont
																																			Maeda	Ox#202	4	3	5	0.404	0.9161								Cont
																																			Maeda	Ox#202	4	3	6	0.444	1.0068								Cont
																																			Maeda	Ox#202	4	4	7	0.375	0.85034								Cont
																																			Maeda	Ox#202	4	4	8	0.443	1.00454								Cont
																																			Maeda	Ox#202	5	1	1	0.296	0.671202								Cont
																																			Maeda	Ox#202	5	1	2	0.441	1								Cont
																																			Maeda	Ox#202	5	2	3	0.333	0.755102								Cont
																																			Maeda	Ox#202	5	2	4	0.339	0.768707								Cont
																																			Maeda	Ox#202	5	3	5	0.465	1.05442								Cont
																																			Maeda	Ox#202	5	3	6	0.398	0.902494								Cont
																																			Maeda	Ox#202	5	4	7	0.349	0.791383								Cont
																																			Maeda	Ox#202	5	4	8	0.478	1.0839								Cont
																																																	Cont
																																																	Cont
																																																	Cont
																																																	Cont
																																																	Cont
																																																	Cont
																																																	Cont
																																																	Cont
																																																	Cont
																																																	Cont
																																																	Cont
																																																	Cont
																																																	Cont
																																																	Cont
																																																	Cont
																																																	Cont
																																																	Cont
																																																	Cont
																																																	Cont
																																																	Cont
																																																	Cont
																																																	Cont
																																																	Cont
																																																	Cont
																																																	Cont
																																																	Cont
																																																	Cont
																																																	Cont
																																																	Cont
																																																	Cont
																																																	Cont
																																																	Cont
																																																	Cont
																																																	Cont
																																																	Cont
																																																	Cont
																																																	Cont
																																																	Cont
																																																	Cont
																																																	Cont
																																																	Cont
																																																	Cont
																																																	Cont
																																																	Cont
																																																	Cont
																																																	Cont
																																																	Cont
																																																	Cont
																																																	Cont
																																																	Cont
																																																	Cont
																																																	Cont
																																																	Cont
																																																	Cont
																																																	Cont
																																																	Cont
																																																	Cont
																																																	Cont
																																																	Cont
																																																	Cont
																																																	Cont
																																																	Cont
																																																	Cont
																																																	Cont
																																																	Cont
																																																	Cont
																																																	Cont
																																																	Cont
																																																	Cont
																																																	Cont
																																																	Cont
																																																	Cont
																																																	Cont
																																																	Cont
																																																	Cont
																																																	Cont
																																																	Cont
																																																	Cont
																																																	Cont
																																																	Cont
																																																	Cont
																																																	Cont
																																																	Cont
																																																	Cont
																																																	Cont
																																																	Cont
																																																	Cont
																																																	Cont
																																																	Cont
																																																	Cont
																																																	Cont
																																																	Cont
																																																	Cont
																																																	Cont
																																																	Cont
																																																	Cont
																																																	Cont
																																																	Cont
																																																	Cont
																																																	Cont
																																																	Cont
																																																	Cont
																																																	Cont
																																																	Cont
																																																	Cont
																																																	Cont
																																																	Cont
																																																	Cont
																																																	Cont
																																																	Cont
																																																	Cont
																																																	Cont
																																																	Cont
																																																	Cont
																																																	Cont
																																																	Cont
																																																	Cont
																																																	Cont
																																																	Cont
																																																	Cont
																																																	Cont
																																																	Cont
																																																	Cont
																																																	Cont
																																																	Cont
																																																	Cont
																																																	Cont
																																																	Cont
																																																	Cont
																																																	Cont
																																																	Cont
																																																	Cont
																																																	Cont
																																																	Cont
																																																	Cont
																																																	Cont
																																																	Cont
																																																	Cont
																																																	Cont
																																																	Cont
																																																	Cont
																																																	Cont
																																																	Cont
																																																	Cont
																																																	Cont
																																																	Cont
																																																	Cont
																																																	Cont
																																																	Cont
																																																	Cont
																																																	Cont
																																																	Cont
																																																	Cont
																																																	Cont
																																																	Cont
																																																	Cont
																																																	Cont
																																																	Cont
																																																	Cont
																																																	Cont
																																																	Cont
																																																	Cont
																																																	Cont
																																																	Cont
																																																	Cont
																																																	Cont
																																																	Cont
																																																	Cont
																																																	Cont
																																																	Cont
																																																	Cont
																																																	Cont
																																																	Cont
																																																	Cont
																																																	Cont
																																																	Cont
																																																	Cont
																																																	Cont
																																																	Cont
																																																	Cont
																																																	Cont
																																																	Cont
																																																	Cont
																																																	Cont
																																																	Cont
																																																	Cont
																																																	Cont
																																																	Cont
																																																	Cont
																																																	Cont
																																																	Cont
																																																	Cont
																																																	Cont
																																																	Cont
																																																	Cont
																																																	Cont
																																																	Cont
																																																	Cont
																																																	Cont
																																																	Cont
																																																	Cont
																																																	Cont
																																																	Cont
																																																	Cont
																																																	Cont
																																																	Cont
																																																	Cont
																																																	Cont
																																																	Cont
																																																	Cont
																																																	Cont
																																																	Cont
																																																	Cont
																																																	Cont
																																																	Cont
																																																	Cont
																																																	Cont
																																																	Cont
																																																	Cont
																																																	Cont
																																																	Cont
																																																	Cont
																																																	Cont
																																																	Cont
																																																	Cont
																																																	Cont
																																																	Cont
																																																	Cont
																																																	Cont
																																																	Cont
																																																	Cont
																																																	Cont
																																																	Cont
																																																	Cont
																																																	Cont
																																																	Cont
																																																	Cont
																																																	Cont
																																																	Cont
																																																	Cont
																																																	Cont
																																																	Cont
																																																	Cont
																																																	Cont
																																																	Cont
																																																	Cont
																																																	Cont
																																																	Cont
																																																	Cont
																																																	Cont
																																																	Cont
																																																	Cont
																																																	Cont
																																																	Cont
																																																	Cont
																																																	Cont
																																																	Cont
																																																	Cont
																																																	Cont
																																																	Cont
																																																	Cont
																																																	Cont
																																																	Cont
																																																	Cont
																																																	Cont
																																																	Cont
																																																	Cont
																																																	Cont
																																																	Cont
																																																	Cont
																																																	Cont
																																																	Cont
																																																	Cont
																																																	Cont
																																																	Cont
																																																	Cont
																																																	Cont
																																																	Cont
																																																	Cont
																																																	Cont
																																																	Cont
																																																	Cont
																																																	Cont
																																																	Cont
																																																	Cont
																																																	Cont
																																																	Cont
																																																	Cont
																																																	Cont
																																																	Cont
																																																	Cont
																																																	Cont
																																																	Cont
																																																	Cont
																																																	Cont
																																																	Cont
																																																	Cont
																																																	Cont
																																																	Cont
																																																	Cont
																																																	Cont
																																																	Cont
																																																	Cont
																																																	Cont
																																																	Cont
																																																	Cont
																																																	Cont
																																																	Cont
																																																	Cont
																																																	Cont
																																																	Cont
																																																	Cont
																																																	Cont
																																																	Cont
																																																	Cont
																																																	Cont
																																																	Cont
																																																	Cont
																																																	Cont
																																																	Cont
																																																	Cont
																																																	Cont
																																																	Cont
																																																	Cont
																																																	Cont
																																																	Cont
																																																	Cont
																																																	Cont
																																																	Cont
																																																	Cont
																																																	Cont
																																																	Cont
																																																	Cont
																																																	Cont
																																																	Cont
																																																	Cont
																																																	Cont
																																																	Cont
																																																	Cont
																																																	Cont
																																																	Cont
																																																	Cont
																																																	Cont
																																																	Cont
																																																	Cont
																																																	Cont
																																																	Cont
																																																	Cont
																																																	Cont
																																																	Cont
																																																	Cont
																																																	Cont
																																																	Cont
																																																	Cont
																																																	Cont
																																																	Cont
																																																	Cont
																																																	Cont
																																																	Cont
																																																	Cont
																																																	Cont
																																																	Cont
																																																	Cont
																																																	Cont
																																																	Cont
																																																	Cont
																																																	Cont
																																																	Cont
																																																	Cont
																																																	Cont
																																																	Cont
																																																	Cont
																																																	Cont
																																																	Cont
																																																	Cont
																																																	Cont
																																																	Cont
																																																	Cont
																																																	Cont
																																																	Cont
																																																	Cont
																																																	Cont
																																																	Cont
																																																	Cont
																																																	Cont
																																																	Cont
																																																	Cont
																																																	Cont
																																																	Cont
																																																	Cont
																																																	Cont
																																																	Cont
																																																	Cont
																																																	Cont
																																																	Cont
																																																	Cont
																																																	Cont
																																																	Ox#013
																																																	Ox#013
																																																	Ox#013
																																																	Ox#013
																																																	Ox#013
																																																	Ox#013
																																																	Ox#013
																																																	Ox#013
																																																	Ox#013
																																																	Ox#013
																																																	Ox#013
																																																	Ox#013
																																																	Ox#013
																																																	Ox#013
																																																	Ox#013
																																																	Ox#013
																																																	Ox#013
																																																	Ox#013
																																																	Ox#013
																																																	Ox#013
																																																	Ox#013
																																																	Ox#013
																																																	Ox#013
																																																	Ox#013
																																																	Ox#013
																																																	Ox#013
																																																	Ox#013
																																																	Ox#013
																																																	Ox#013
																																																	Ox#013
																																																	Ox#013
																																																	Ox#013
																																																	Ox#013
																																																	Ox#013
																																																	Ox#013
																																																	Ox#013
																																																	Ox#013
																																																	Ox#013
																																																	Ox#013
																																																	Ox#013
																																																	Ox#013
																																																	Ox#013
																																																	Ox#013
																																																	Ox#013
																																																	Ox#013
																																																	Ox#013
																																																	Ox#013
																																																	Ox#013
																																																	Ox#013
																																																	Ox#013
																																																	Ox#013
																																																	Ox#013
																																																	Ox#013
																																																	Ox#013
																																																	Ox#013
																																																	Ox#013
																																																	Ox#013
																																																	Ox#013
																																																	Ox#013
																																																	Ox#013
																																																	Ox#013
																																																	Ox#013
																																																	Ox#013
																																																	Ox#013
																																																	Ox#013
																																																	Ox#013
																																																	Ox#013
																																																	Ox#013
																																																	Ox#013
																																																	Ox#013
																																																	Ox#013
																																																	Ox#013
																																																	Ox#013
																																																	Ox#013
																																																	Ox#013
																																																	Ox#013
																																																	Ox#013
																																																	Ox#013
																																																	Ox#013
																																																	Ox#013
																																																	Ox#013
																																																	Ox#013
																																																	Ox#013
																																																	Ox#013
																																																	Ox#013
																																																	Ox#013
																																																	Ox#013
																																																	Ox#013
																																																	Ox#013
																																																	Ox#013
																																																	Ox#013
																																																	Ox#013
																																																	Ox#013
																																																	Ox#013
																																																	Ox#013
																																																	Ox#013
																																																	Ox#013
																																																	Ox#013
																																																	Ox#013
																																																	Ox#013
																																																	Ox#013
																																																	Ox#013
																																																	Ox#013
																																																	Ox#013
																																																	Ox#013
																																																	Ox#013
																																																	Ox#013
																																																	Ox#013
																																																	Ox#013
																																																	Ox#013
																																																	Ox#013
																																																	Ox#013
																																																	Ox#013
																																																	Ox#013
																																																	Ox#013
																																																	Ox#013
																																																	Ox#013
																																																	Ox#013
																																																	Ox#013
																																																	Ox#013
																																																	Ox#013
																																																	Ox#013
																																																	Ox#013
																																																	Ox#013
																																																	Ox#013
																																																	Ox#013
																																																	Ox#013
																																																	Ox#013
																																																	Ox#013
																																																	Ox#013
																																																	Ox#013
																																																	Ox#013
																																																	Ox#013
																																																	Ox#013
																																																	Ox#013
																																																	Ox#013
																																																	Ox#013
																																																	Ox#013
																																																	Ox#013
																																																	Ox#013
																																																	Ox#013
																																																	Ox#013
																																																	Ox#013
																																																	Ox#013
																																																	Ox#013
																																																	Ox#013
																																																	Ox#013
																																																	Ox#013
																																																	Ox#013
																																																	Ox#013
																																																	Ox#013
																																																	Ox#013
																																																	Ox#013
																																																	Ox#013
																																																	Ox#013
																																																	Ox#013
																																																	Ox#013
																																																	Ox#013
																																																	Ox#013
																																																	Ox#013
																																																	Ox#013
																																																	Ox#013
																																																	Ox#013
																																																	Ox#013
																																																	Ox#013
																																																	Ox#013
																																																	Ox#013
																																																	Ox#013
																																																	Ox#013
																																																	Ox#013
																																																	Ox#013
																																																	Ox#013
																																																	Ox#013
																																																	Ox#013
																																																	Ox#013
																																																	Ox#013
																																																	Ox#013
																																																	Ox#013
																																																	Ox#013
																																																	Ox#013
																																																	Ox#013
																																																	Ox#013
																																																	Ox#013
																																																	Ox#013
																																																	Ox#013
																																																	Ox#013
																																																	Ox#013
																																																	Ox#013
																																																	Ox#013
																																																	Ox#013
																																																	Ox#013
																																																	Ox#013
																																																	Ox#013
																																																	Ox#013
																																																	Ox#013
																																																	Ox#013
																																																	Ox#013
																																																	Ox#013
																																																	Ox#013
																																																	Ox#013
																																																	Ox#013
																																																	Ox#013
																																																	Ox#013
																																																	Ox#013
																																																	Ox#013
																																																	Ox#013
																																																	Ox#013
																																																	Ox#013
																																																	Ox#013
																																																	Ox#013
																																																	Ox#013
																																																	Ox#013
																																																	Ox#013
																																																	Ox#013
																																																	Ox#013
																																																	Ox#013
																																																	Ox#013
																																																	Ox#013
																																																	Ox#013
																																																	Ox#013
																																																	Ox#013
																																																	Ox#013
																																																	Ox#013
																																																	Ox#013
																																																	Ox#013
																																																	Ox#013
																																																	Ox#013
																																																	Ox#013
																																																	Ox#013
																																																	Ox#013
																																																	Ox#013
																																																	Ox#013
																																																	Ox#013
																																																	Ox#013
																																																	Ox#013
																																																	Ox#013
																																																	Ox#013
																																																	Ox#013
																																																	Ox#013
																																																	Ox#013
																																																	Ox#013
																																																	Ox#013
																																																	Ox#013
																																																	Ox#013
																																																	Ox#013
																																																	Ox#013
																																																	Ox#013
																																																	Ox#013
																																																	Ox#013
																																																	Ox#013
																																																	Ox#013
																																																	Ox#013
																																																	Ox#013
																																																	Ox#013
																																																	Ox#013
																																																	Ox#013
																																																	Ox#013
																																																	Ox#013
																																																	Ox#013
																																																	Ox#013
																																																	Ox#013
																																																	Ox#013
																																																	Ox#013
																																																	Ox#013
																																																	Ox#013
																																																	Ox#013
																																																	Ox#013
																																																	Ox#013
																																																	Ox#013
																																																	Ox#013
																																																	Ox#013
																																																	Ox#013
																																																	Ox#013
																																																	Ox#013
																																																	Ox#013
																																																	Ox#013
																																																	Ox#013
																																																	Ox#013
																																																	Ox#013
																																																	Ox#013
																																																	Ox#028
																																																	Ox#028
																																																	Ox#028
																																																	Ox#028
																																																	Ox#028
																																																	Ox#028
																																																	Ox#028
																																																	Ox#028
																																																	Ox#028
																																																	Ox#028
																																																	Ox#028
																																																	Ox#028
																																																	Ox#028
																																																	Ox#028
																																																	Ox#028
																																																	Ox#028
																																																	Ox#028
																																																	Ox#028
																																																	Ox#028
																																																	Ox#028
																																																	Ox#028
																																																	Ox#028
																																																	Ox#028
																																																	Ox#028
																																																	Ox#028
																																																	Ox#028
																																																	Ox#028
																																																	Ox#028
																																																	Ox#028
																																																	Ox#028
																																																	Ox#028
																																																	Ox#028
																																																	Ox#028
																																																	Ox#028
																																																	Ox#028
																																																	Ox#028
																																																	Ox#028
																																																	Ox#028
																																																	Ox#028
																																																	Ox#028
																																																	Ox#028
																																																	Ox#028
																																																	Ox#028
																																																	Ox#028
																																																	Ox#028
																																																	Ox#028
																																																	Ox#028
																																																	Ox#028
																																																	Ox#028
																																																	Ox#028
																																																	Ox#028
																																																	Ox#028
																																																	Ox#028
																																																	Ox#028
																																																	Ox#028
																																																	Ox#028
																																																	Ox#028
																																																	Ox#028
																																																	Ox#028
																																																	Ox#028
																																																	Ox#028
																																																	Ox#028
																																																	Ox#028
																																																	Ox#028
																																																	Ox#028
																																																	Ox#028
																																																	Ox#028
																																																	Ox#028
																																																	Ox#028
																																																	Ox#028
																																																	Ox#028
																																																	Ox#028
																																																	Ox#028
																																																	Ox#028
																																																	Ox#028
																																																	Ox#028
																																																	Ox#028
																																																	Ox#028
																																																	Ox#028
																																																	Ox#028
																																																	Ox#028
																																																	Ox#028
																																																	Ox#028
																																																	Ox#028
																																																	Ox#028
																																																	Ox#028
																																																	Ox#028
																																																	Ox#028
																																																	Ox#028
																																																	Ox#028
																																																	Ox#028
																																																	Ox#028
																																																	Ox#028
																																																	Ox#028
																																																	Ox#028
																																																	Ox#028
																																																	Ox#028
																																																	Ox#028
																																																	Ox#028
																																																	Ox#028
																																																	Ox#028
																																																	Ox#028
																																																	Ox#028
																																																	Ox#028
																																																	Ox#028
																																																	Ox#028
																																																	Ox#028
																																																	Ox#028
																																																	Ox#028
																																																	Ox#028
																																																	Ox#028
																																																	Ox#028
																																																	Ox#028
																																																	Ox#028
																																																	Ox#028
																																																	Ox#028
																																																	Ox#028
																																																	Ox#028
																																																	Ox#028
																																																	Ox#028
																																																	Ox#028
																																																	Ox#028
																																																	Ox#028
																																																	Ox#028
																																																	Ox#028
																																																	Ox#028
																																																	Ox#028
																																																	Ox#028
																																																	Ox#028
																																																	Ox#028
																																																	Ox#028
																																																	Ox#028
																																																	Ox#028
																																																	Ox#028
																																																	Ox#028
																																																	Ox#028
																																																	Ox#028
																																																	Ox#028
																																																	Ox#028
																																																	Ox#028
																																																	Ox#028
																																																	Ox#028
																																																	Ox#028
																																																	Ox#028
																																																	Ox#028
																																																	Ox#028
																																																	Ox#028
																																																	Ox#028
																																																	Ox#028
																																																	Ox#028
																																																	Ox#028
																																																	Ox#028
																																																	Ox#028
																																																	Ox#028
																																																	Ox#028
																																																	Ox#028
																																																	Ox#028
																																																	Ox#028
																																																	Ox#028
																																																	Ox#028
																																																	Ox#028
																																																	Ox#028
																																																	Ox#028
																																																	Ox#028
																																																	Ox#028
																																																	Ox#028
																																																	Ox#028
																																																	Ox#028
																																																	Ox#028
																																																	Ox#028
																																																	Ox#028
																																																	Ox#028
																																																	Ox#028
																																																	Ox#028
																																																	Ox#028
																																																	Ox#028
																																																	Ox#028
																																																	Ox#028
																																																	Ox#028
																																																	Ox#028
																																																	Ox#028
																																																	Ox#028
																																																	Ox#028
																																																	Ox#028
																																																	Ox#028
																																																	Ox#028
																																																	Ox#028
																																																	Ox#028
																																																	Ox#028
																																																	Ox#028
																																																	Ox#028
																																																	Ox#028
																																																	Ox#028
																																																	Ox#028
																																																	Ox#028
																																																	Ox#028
																																																	Ox#028
																																																	Ox#028
																																																	Ox#028
																																																	Ox#028
																																																	Ox#028
																																																	Ox#028
																																																	Ox#028
																																																	Ox#028
																																																	Ox#028
																																																	Ox#028
																																																	Ox#028
																																																	Ox#028
																																																	Ox#028
																																																	Ox#028
																																																	Ox#028
																																																	Ox#028
																																																	Ox#028
																																																	Ox#028
																																																	Ox#028
																																																	Ox#028
																																																	Ox#028
																																																	Ox#028
																																																	Ox#028
																																																	Ox#028
																																																	Ox#028
																																																	Ox#028
																																																	Ox#028
																																																	Ox#028
																																																	Ox#028
																																																	Ox#028
																																																	Ox#028
																																																	Ox#028
																																																	Ox#028
																																																	Ox#028
																																																	Ox#028
																																																	Ox#028
																																																	Ox#028
																																																	Ox#028
																																																	Ox#028
																																																	Ox#028
																																																	Ox#028
																																																	Ox#028
																																																	Ox#028
																																																	Ox#028
																																																	Ox#028
																																																	Ox#028
																																																	Ox#028
																																																	Ox#028
																																																	Ox#028
																																																	Ox#028
																																																	Ox#028
																																																	Ox#028
																																																	Ox#028
																																																	Ox#028
																																																	Ox#028
																																																	Ox#028
																																																	Ox#028
																																																	Ox#028
																																																	Ox#028
																																																	Ox#028
																																																	Ox#028
																																																	Ox#028
																																																	Ox#028
																																																	Ox#028
																																																	Ox#028
																																																	Ox#028
																																																	Ox#028
																																																	Ox#028
																																																	Ox#028
																																																	Ox#028
																																																	Ox#028
																																																	Ox#028
																																																	Ox#028
																																																	Ox#028
																																																	Ox#028
																																																	Ox#028
																																																	Ox#028
																																																	Ox#028
																																																	Ox#028
																																																	Ox#028
																																																	Ox#028
																																																	Ox#028
																																																	Ox#028
																																																	Ox#028
																																																	Ox#028
																																																	Ox#028
																																																	Ox#028
																																																	Ox#028
																																																	Ox#028
																																																	Ox#028
																																																	Ox#028
																																																	Ox#028
																																																	Ox#028
																																																	Ox#028
																																																	Ox#028
																																																	Ox#028
																																																	Ox#028
																																																	Ox#028
																																																	Ox#028
																																																	Ox#028
																																																	Ox#028
																																																	Ox#028
																																																	Ox#028
																																																	Ox#028
																																																	Ox#028
																																																	Ox#028
																																																	Ox#028
																																																	Ox#028
																																																	Ox#028
																																																	Ox#028
																																																	Ox#028
																																																	Ox#028
																																																	Ox#028
																																																	Ox#028
																																																	Ox#028
																																																	Ox#028
																																																	Ox#028
																																																	Ox#028
																																																	Ox#028
																																																	Ox#028
																																																	Ox#075
																																																	Ox#075
																																																	Ox#075
																																																	Ox#075
																																																	Ox#075
																																																	Ox#075
																																																	Ox#075
																																																	Ox#075
																																																	Ox#075
																																																	Ox#075
																																																	Ox#075
																																																	Ox#075
																																																	Ox#075
																																																	Ox#075
																																																	Ox#075
																																																	Ox#075
																																																	Ox#075
																																																	Ox#075
																																																	Ox#075
																																																	Ox#075
																																																	Ox#075
																																																	Ox#075
																																																	Ox#075
																																																	Ox#075
																																																	Ox#075
																																																	Ox#075
																																																	Ox#075
																																																	Ox#075
																																																	Ox#075
																																																	Ox#075
																																																	Ox#075
																																																	Ox#075
																																																	Ox#075
																																																	Ox#075
																																																	Ox#075
																																																	Ox#075
																																																	Ox#075
																																																	Ox#075
																																																	Ox#075
																																																	Ox#075
																																																	Ox#075
																																																	Ox#075
																																																	Ox#075
																																																	Ox#075
																																																	Ox#075
																																																	Ox#075
																																																	Ox#075
																																																	Ox#075
																																																	Ox#075
																																																	Ox#075
																																																	Ox#075
																																																	Ox#075
																																																	Ox#075
																																																	Ox#075
																																																	Ox#075
																																																	Ox#075
																																																	Ox#075
																																																	Ox#075
																																																	Ox#075
																																																	Ox#075
																																																	Ox#075
																																																	Ox#075
																																																	Ox#075
																																																	Ox#075
																																																	Ox#075
																																																	Ox#075
																																																	Ox#075
																																																	Ox#075
																																																	Ox#075
																																																	Ox#075
																																																	Ox#075
																																																	Ox#075
																																																	Ox#075
																																																	Ox#075
																																																	Ox#075
																																																	Ox#075
																																																	Ox#075
																																																	Ox#075
																																																	Ox#075
																																																	Ox#075
																																																	Ox#075
																																																	Ox#075
																																																	Ox#075
																																																	Ox#075
																																																	Ox#075
																																																	Ox#075
																																																	Ox#075
																																																	Ox#075
																																																	Ox#075
																																																	Ox#075
																																																	Ox#075
																																																	Ox#075
																																																	Ox#075
																																																	Ox#075
																																																	Ox#075
																																																	Ox#075
																																																	Ox#075
																																																	Ox#075
																																																	Ox#075
																																																	Ox#075
																																																	Ox#075
																																																	Ox#075
																																																	Ox#075
																																																	Ox#075
																																																	Ox#075
																																																	Ox#075
																																																	Ox#075
																																																	Ox#075
																																																	Ox#075
																																																	Ox#075
																																																	Ox#075
																																																	Ox#075
																																																	Ox#075
																																																	Ox#075
																																																	Ox#075
																																																	Ox#075
																																																	Ox#075
																																																	Ox#075
																																																	Ox#075
																																																	Ox#075
																																																	Ox#075
																																																	Ox#075
																																																	Ox#075
																																																	Ox#075
																																																	Ox#075
																																																	Ox#075
																																																	Ox#075
																																																	Ox#075
																																																	Ox#075
																																																	Ox#075
																																																	Ox#075
																																																	Ox#075
																																																	Ox#075
																																																	Ox#075
																																																	Ox#075
																																																	Ox#075
																																																	Ox#075
																																																	Ox#075
																																																	Ox#075
																																																	Ox#075
																																																	Ox#075
																																																	Ox#075
																																																	Ox#075
																																																	Ox#075
																																																	Ox#075
																																																	Ox#075
																																																	Ox#075
																																																	Ox#075
																																																	Ox#075
																																																	Ox#075
																																																	Ox#075
																																																	Ox#075
																																																	Ox#075
																																																	Ox#075
																																																	Ox#075
																																																	Ox#075
																																																	Ox#075
																																																	Ox#075
																																																	Ox#075
																																																	Ox#075
																																																	Ox#075
																																																	Ox#075
																																																	Ox#075
																																																	Ox#075
																																																	Ox#075
																																																	Ox#075
																																																	Ox#075
																																																	Ox#075
																																																	Ox#075
																																																	Ox#075
																																																	Ox#075
																																																	Ox#075
																																																	Ox#075
																																																	Ox#075
																																																	Ox#075
																																																	Ox#075
																																																	Ox#075
																																																	Ox#075
																																																	Ox#075
																																																	Ox#075
																																																	Ox#075
																																																	Ox#075
																																																	Ox#075
																																																	Ox#075
																																																	Ox#075
																																																	Ox#075
																																																	Ox#075
																																																	Ox#075
																																																	Ox#075
																																																	Ox#075
																																																	Ox#075
																																																	Ox#075
																																																	Ox#075
																																																	Ox#075
																																																	Ox#075
																																																	Ox#075
																																																	Ox#075
																																																	Ox#075
																																																	Ox#075
																																																	Ox#075
																																																	Ox#075
																																																	Ox#075
																																																	Ox#075
																																																	Ox#075
																																																	Ox#075
																																																	Ox#075
																																																	Ox#075
																																																	Ox#075
																																																	Ox#075
																																																	Ox#075
																																																	Ox#075
																																																	Ox#075
																																																	Ox#075
																																																	Ox#075
																																																	Ox#075
																																																	Ox#075
																																																	Ox#075
																																																	Ox#075
																																																	Ox#075
																																																	Ox#075
																																																	Ox#075
																																																	Ox#075
																																																	Ox#075
																																																	Ox#075
																																																	Ox#075
																																																	Ox#075
																																																	Ox#075
																																																	Ox#075
																																																	Ox#075
																																																	Ox#075
																																																	Ox#075
																																																	Ox#075
																																																	Ox#075
																																																	Ox#075
																																																	Ox#075
																																																	Ox#075
																																																	Ox#075
																																																	Ox#075
																																																	Ox#075
																																																	Ox#075
																																																	Ox#075
																																																	Ox#075
																																																	Ox#202
																																																	Ox#202
																																																	Ox#202
																																																	Ox#202
																																																	Ox#202
																																																	Ox#202
																																																	Ox#202
																																																	Ox#202
																																																	Ox#202
																																																	Ox#202
																																																	Ox#202
																																																	Ox#202
																																																	Ox#202
																																																	Ox#202
																																																	Ox#202
																																																	Ox#202
																																																	Ox#202
																																																	Ox#202
																																																	Ox#202
																																																	Ox#202
																																																	Ox#202
																																																	Ox#202
																																																	Ox#202
																																																	Ox#202
																																																	Ox#202
																																																	Ox#202
																																																	Ox#202
																																																	Ox#202
																																																	Ox#202
																																																	Ox#202
																																																	Ox#202
																																																	Ox#202
																																																	Ox#202
																																																	Ox#202
																																																	Ox#202
																																																	Ox#202
																																																	Ox#202
																																																	Ox#202
																																																	Ox#202
																																																	Ox#202
																																																	Ox#202
																																																	Ox#202
																																																	Ox#202
																																																	Ox#202
																																																	Ox#202
																																																	Ox#202
																																																	Ox#202
																																																	Ox#202
																																																	Ox#202
																																																	Ox#202
																																																	Ox#202
																																																	Ox#202
																																																	Ox#202
																																																	Ox#202
																																																	Ox#202
																																																	Ox#202
																																																	Ox#202
																																																	Ox#202
																																																	Ox#202
																																																	Ox#202
																																																	Ox#202
																																																	Ox#202
																																																	Ox#202
																																																	Ox#202
																																																	Ox#202
																																																	Ox#202
																																																	Ox#202
																																																	Ox#202
																																																	Ox#202
																																																	Ox#202
																																																	Ox#202
																																																	Ox#202
																																																	Ox#202
																																																	Ox#202
																																																	Ox#202
																																																	Ox#202
																																																	Ox#202
																																																	Ox#202
																																																	Ox#202
																																																	Ox#202
																																																	Ox#202
																																																	Ox#202
																																																	Ox#202
																																																	Ox#202
																																																	Ox#202
																																																	Ox#202
																																																	Ox#202
																																																	Ox#202
																																																	Ox#202
																																																	Ox#202
																																																	Ox#202
																																																	Ox#202
																																																	Ox#202
																																																	Ox#202
																																																	Ox#202
																																																	Ox#202
																																																	Ox#202
																																																	Ox#202
																																																	Ox#202
																																																	Ox#202
																																																	Ox#202
																																																	Ox#202
																																																	Ox#202
																																																	Ox#202
																																																	Ox#202
																																																	Ox#202
																																																	Ox#202
																																																	Ox#202
																																																	Ox#202
																																																	Ox#202
																																																	Ox#202
																																																	Ox#202
																																																	Ox#202
																																																	Ox#202
																																																	Ox#202
																																																	Ox#202
																																																	Ox#202
																																																	Ox#202
																																																	Ox#202
																																																	Ox#202
																																																	Ox#202
																																																	Ox#202
																																																	Ox#202
																																																	Ox#202
																																																	Ox#202
																																																	Ox#202
																																																	Ox#202
																																																	Ox#202
																																																	Ox#202
																																																	Ox#202
																																																	Ox#202
																																																	Ox#202
																																																	Ox#202
																																																	Ox#202
																																																	Ox#202
																																																	Ox#202
																																																	Ox#202
																																																	Ox#202
																																																	Ox#202
																																																	Ox#202
																																																	Ox#202
																																																	Ox#202
																																																	Ox#202
																																																	Ox#202
																																																	Ox#202
																																																	Ox#202
																																																	Ox#202
																																																	Ox#202
																																																	Ox#202
																																																	Ox#202
																																																	Ox#202
																																																	Ox#202
																																																	Ox#202
																																																	Ox#202
																																																	Ox#202
																																																	Ox#202
																																																	Ox#202
																																																	Ox#202
																																																	Ox#202
																																																	Ox#202
																																																	Ox#202
																																																	Ox#202
																																																	Ox#202
																																																	Ox#202
																																																	Ox#202
																																																	Ox#202
																																																	Ox#202
																																																	Ox#202
																																																	Ox#202
																																																	Ox#202
																																																	Ox#202
																																																	Ox#202
																																																	Ox#202
																																																	Ox#202
																																																	Ox#202
																																																	Ox#202
																																																	Ox#202
																																																	Ox#202
																																																	Ox#202
																																																	Ox#202
																																																	Ox#202
																																																	Ox#202
																																																	Ox#202
																																																	Ox#202
																																																	Ox#202
																																																	Ox#202
																																																	Ox#202
																																																	Ox#202
																																																	Ox#202
																																																	Ox#202
																																																	Ox#202
																																																	Ox#202
																																																	Ox#202
																																																	Ox#202
																																																	Ox#202
																																																	Ox#202
																																																	Ox#202
																																																	Ox#202
																																																	Ox#202
																																																	Ox#202
																																																	Ox#202
																																																	Ox#202
																																																	Ox#202
																																																	Ox#202
																																																	Ox#202
																																																	Ox#202
																																																	Ox#202
																																																	Ox#202
																																																	Ox#202
																																																	Ox#202
																																																	Ox#202
																																																	Ox#202
																																																	Ox#202
																																																	Ox#202
																																																	Ox#202
																																																	Ox#202
																																																	Ox#202
																																																	Ox#202
																																																	Ox#202
																																																	Ox#202
																																																	Ox#202
																																																	Ox#202
																																																	Ox#202
																																																	Ox#202
																																																	Ox#202
																																																	Ox#202
																																																	Ox#202
																																																	Ox#202
																																																	Ox#202
																																																	Ox#202
																																																	Ox#202
																																																	Ox#202
																																																	Ox#202
																																																	Ox#202
																																																	Ox#202
																																																	Ox#202
																																																	Ox#202
																																																	Ox#202
																																																	Ox#202
																																																	Ox#202
																																																	Ox#202
																																																	Ox#202
																																																	Ox#202
[truncated: 36 more columns]

## Sheet: FigS2C
Data S5. Data for fig S2C. The gene expression levels in response to some abiotic stresses and light treatment, obtained from the literature (15), are compared with the expression levels in the response to hypergravity.
Fig. S2C			Control_protonema			Control_Gametophore				ABA_protonema					ABA_protonema	Dehydration_Game					Dehydration_Game	Heat_protonema_control				Heat_protonema					Cold_Gametophore_control				Cold_Gametophore						1 g_Gametophore				10 g_Gametophore
	Physcomitrella patens v3.3 annotation		XVIII	XVIII		XVII	XVII	XVII		XIX	XIX	XIX				XII	XII	XII				XXVII	XXVII	XXVII		XXVI	XXVI
	27520 (79%) w/ annotation		SYYU	SYZX		SYYS	SYZC	SYZZ		THWO	THUT	THWY				THWH	THUY	THXA				SYYG	SYYX	SYZA		THXC	THWP
	gene_id_v3.3		Protonema_Bsl	Protonema_Bsl	Mean_RPKM	Games_a_Bsl	Games_a_Bsl	Games_a_Bsl	Mean_RPKM	Protonema_Bsl_lgt50_ABA24	Protonema_Bsl_lgt50_ABA24	Protonema_Bsl_lgt50_ABA24	Mean_RPKM	FC_ABA	LogFC_ABA	Games_Bsl_dehy	Games_Bsl_dehy	Games_Bsl_dehy	Mean_RPKM	FC_dehydrate	logFC_dehydrate	Protonema_Bsl_cont_Glc	Protonema_Bsl_cont_Glc	Protonema_Bsl_cont_Glc	Mean_RPKM	Protonema_Bsl_heat	Protonema_Bsl_heat	Mean_RPKM	FC_heat	LogFC_heat	0hI	0hII	0hIII	Mean_value	24hI	24hII	24hIII	Mean_value	FC_cold	LogFC_cold	1G - 1- RPKM	1G - 2- RPKM	1G - 3- RPKM	Mean_RPKM	10G - 1- RPKM	10G - 2- RPKM	10G - 3 - RPKM	Mean_RPKM	FC_10G
	Pp3c1_14230	DEG	11.0281	10.4764	10.7523	0.839275	2.63843	1.3324	1.60337			0.104785	0.104785	0.0097454	-6.68106			0.0366803	0.0366803	0.0228771	-5.44995	0.448261	0.782131	14.2669	5.16577			0	0		1.19157	1.56884	1.36008	1.3735	0.574286	0.580479	0.677966	0.61091	0.444784	-1.16882	0.345375	0.970541	1.25914	0.858353	10.1696	3.61696	4.76787	6.1848	7.20543
	Pp3c1_32440	DEG	23.0786	21.0253	22.052	2.74815	2.79659	3.03514	2.85996	0.308999	0.819603	0.893385	0.673996	0.030564	-5.03202		0.0979695	0.0203956	0.0591826	0.0206935	-5.59468	1.67677	2.52782	16.7396	6.98141	0.0180434	0.0902682	0.0541558	0.00775715	-7.01026	2.9387	2.35507	1.88477	2.39285	1.51429	1.46575	1.45763	1.47922	0.618185	-0.69389	2.16472	2.03651	1.55311	1.91811	18.6909	4.97379	5.22604	9.63025	5.02069
	Pp3c11_14690	DEG	7.7803	7.88103	7.83066	5.01181	11.3169	5.58572	7.30482	0.482759	0.54489	0.218467	0.415372	0.0530443	-4.23666	0.0998742	0.397958	0.254917	0.250917	0.0343494	-4.86357	2.06742	1.63067	3.24755	2.31521	0.112759	0.270775	0.191767	0.0828291	-3.59372	4.66284	2.78985	1.87654	3.10974	3.45429	2.7774	3.52542	3.25237	1.04586	0.0646949	5.18274	4.87727	4.81044	4.95682	11.475	7.88419	10.464	9.94107	2.00554
	Pp3c12_10790	DEG	0.945456	0.998604	0.97203	0.193473	0.606491	0.243197	0.34772	0.0196526	0.070982	0.039527	0.0433872	0.0446357	-4.48566	0.0813155	0.0249238		0.0531196	0.152765	-2.71061	0.438105	0.0829787	1.61453	0.711872	0.0183612	0.0183716	0.0183664	0.0258002	-5.27648	0.844828	1.16304	0.960905	0.989592	0.887143	0.842466	0.836864	0.855491	0.864488	-0.210081	0.267274	0.16899	0.11539	0.183885	2.91841	0.549043	0.768685	1.41205	7.67897
	Pp3c17_13620	DEG	5.97961	5.98257	5.98109	0.323813	0.277883	0.158026	0.253241				0	0		0	0.0269918		0.0134959	0.0532929	-4.22991	0.0749143	0.179728	5.16947	1.80804	0.0596541	0.119376	0.0895151	0.0495096	-4.33615	0.758621	0.923913	0.718107	0.800214	0.674286	0.67637	0.692797	0.681151	0.851211	-0.232411	0.696863	0.494718	0.464481	0.552021	10.2956	1.24095	1.95778	4.4981	8.14842
	Pp3c3_20640	DEG	0.502743	0.800272	0.651508	1.20804	1.26622	1.4279	1.30072	0.0217713	0.0196586		0.0207149	0.0317954	-4.97504	0.0450408	0.0276107	0.0229923	0.0318813	0.0245105	-5.35046	0.587511	0.21449	1.91819	0.906731						1.62452	1.30435	1.59259	1.50715	1.06857	1.08219	1.30508	1.15195	0.764321	-0.38775	0.883486	1.16579	0.884471	0.977914	10.0287	2.26513	3.39379	5.2292	5.3473
	Pp3c3_6420	DEG	2.0596	1.45797	1.75878	0.172417	0.279483	0.158935	0.203612	0.235464	0.309257	0.387478	0.310733	0.176675	-2.50083	0.0885695	0.0271472	0.135638	0.0837849	0.411494	-1.28106		0.0602541	0.892024	0.476139	0.0399983	0.160084	0.100041	0.21011	-2.25079	2.0613	1.87319	1.43827	1.79092	1.05571	1.05822	1.09746	1.07046	0.597717	-0.742466	0.148088	0.249685	0.0852452	0.161006	3.48835	0.71578	1.09031	1.76481	10.9612
	Pp3c7_10780	DEG	2.16278	2.20634	2.18456	0.767631	1.08828	0.768608	0.87484		0.0801194		0.0801194	0.0366753	-4.76905	0.122377	0.112529		0.117453	0.134257	-2.89694	0.208211	0.166507	0.915585	0.430101	0.469761	0.691219	0.58049	1.34966	0.432596	3.89847	3.08696	2.16049	3.04864	2.59	2.01712	1.99364	2.20026	0.721717	-0.470494	2.38918	2.21969	1.57178	2.06022	10.8156	3.6294	8.07733	7.50746	3.64401
	Pp3c1_27710	ABA-induced	11.2074	12.2104	11.7089	13.7499	15.3656	14.5236	14.5464	5.70606	7.64197	5.97549	6.44117	0.550111	-0.862206	4.88054	3.30972	4.01739	4.06922	0.279741	-1.83784	8.63237	8.96466	8.12799	8.57501	43.2548	39.4753	41.3651	4.82391	2.2702	1.64176	0.981884	1.10494	1.24286	1.94143	1.43493	1.47881	1.61839	1.30215	0.380895	10.5879	14.0797	11.8302	12.1659	12.0772	12.2471	12.8088	12.3777	1.01741
	Pp3c3_31490	PpDBF1 (DREB)		0.0888068	0.0888068	0.0490102			0.0490102	0.109524	0.024724	0.220284	0.118177	1.33072	0.412212		0.0347251	0.0867501	0.0607376	1.23929	0.309508	0.128503	0.154147	0.228205	0.170285	4.60471	6.50146	5.55309	32.6105	5.02727	0.616858	1.00725	0.633745	0.752616	0.671429	0.695206	0.779661	0.715432	0.950593	-0.0731007	1.5475	0.820029	0.050903	0.806143	0.130189	0.769353	2.31942	1.07299	1.33101
	Pp3c21_16540	Cold-induced	29.5814	29.2723	29.4268	21.5726	41.4944	27.615	30.2273	17.0095	16.5088	18.5081	17.3421	0.589331	-0.76285	85.2456	80.1732	81.8445	82.4211	2.72671	1.44716	22.1627	23.6409	21.5156	22.4397	211.012	141.577	176.295	7.85636	2.97386	3.69732	3.08514	2.58025	3.1209	32.38	24.9623	36.7373	31.3599	10.0483	3.32888	44.3005	63.0946	37.2406	48.2119	56.7933	42.1177	67.5324	55.4812	1.15078
	gene_id_v3.3		UV-B log2FC	Darkness log2FC	Red light log2FC	Blue light log2FC	Far red light log2FC	Control | 70 uM | Knop solid | prot+y.g.	850 uM high light | Knop solid | prot+y.g.	10 uM low light | Knop solid | prot+y.g.	Glucose | BCDA solid | cont.light| prot+y.g.	UV-B light | Glucose | BCDA solid | prot+y.g.	Darkness | Glucose | BCDA solid | prot+y.g.	Red light | Glucose | BCDA solid | prot+y.g.	Blue light | Glucose | BCDA solid | prot+y.g.	Far red light | Glucose | BCDA solid | prot+y.g.
	Pp3c1_14230V3.1	DEG	-0.502268	2.40225	0.591459	1.80056	0.963259	0.54	0.21	0.25	5.17	3.65	27.33	7.79	18.01	10.08
	Pp3c1_32440V3.1	DEG	-0.614193	2.52086	1.03875	1.93338	1.7581	14.13	9.24	6.53	6.98	4.56	40.06	14.34	26.66	23.61
	Pp3c11_14690V3.1	DEG	0.695145	0.831246	2.17201	-0.179324	0.834751	2.23	1.56	1.2	2.31	3.74	4.11	10.41	2.04	4.12
	Pp3c12_10790V3.1	DEG	1.38163	0.259644	0.172181	2.46128	-1.06228	0.2	0.04	0.2	0.71	1.85	0.85	0.8	3.91	0.34
	Pp3c17_13620V3.1	DEG	-1.37056	2.90955	1.7646	2.8153	2.37667	4.72	0.45	1.83	1.81	0.7	13.6	6.15	12.74	9.4
	Pp3c3_20640V3.1	DEG	-0.222392	-2.25987	0.492205	0.805088	-0.298341	0.3	0.07	0.08	0.91	0.78	0.19	1.28	1.59	0.74
	Pp3c3_6420V3.1	DEG	-1.54057	3.65821	2.08746	1.18982	3.9571	0.28	0.06	0.27	0.32	0.11	4.04	1.36	0.73	4.97
	Pp3c7_10780V3.1	DEG	0.158698	3.89341	3.69786	1.41923	4.39232	0.73	0.3	0.48	0.43	0.48	6.39	5.58	1.15	9.03
	Pp3c1_27710V3.1	ABA-induced	-0.173296	0.036568	0.665178	0.0447512	0.291648	8.65	8.59	9.42	8.57	7.6	8.79	13.59	8.84	10.49
	Pp3c3_31490V3.1	PpDBF1 (DREB)	-1.08746	0.770518	-0.5025	-0.5025	-0.280108	0.28	0.41	0.39	0.17	0.08	0.29	0.12	0.12	0.14
	Pp3c21_16540V3.1	Cold-induced	-0.0129159	-0.407343	0.0311637	-0.352958	-0.109489	14.3	15.18	12.65	22.44	22.24	16.92	22.93	17.57	20.8
	prot - protonemata
	y.g. - young Games
	cont.light - continuous light
[truncated: 1 more columns]

## Sheet: FigS6
Data S6. Data for fig S6. Canopy photosynthesis rate (Acan), canopy total CO2 conductance (gt) and canopy evaporation rate (E) against the tissue water content for the drying cycles (4–5 hours) of the Physcomitrium patens gametophores.
Fig. S6				Assimilation (umol m-2 s-1)	Evaporation (mol m-2 s-1)	ConductanceToCO2 (mol m-2 s-1)
ID	gravity	num	LeafReplication	Acan	E	gt	TWC	A_ratio	E_ratio	g_ratio
17	01G	1	rep3	1.97677	0.00127039	0.106007	170.182	1	1	1
18	01G	2	rep3	1.89977	0.00107541	0.0640207	117.636	0.961047	0.846522	0.603931
19	01G	3	rep3	1.77154	0.00103539	0.0749822	112.334	0.896181	0.815021	0.707335
20	01G	4	rep3	1.63868	0.00106324	0.0687051	68.6872	0.82897	0.836944	0.648121
21	01G	5	rep3	1.49721	0.0010902	0.0663455	64.4125	0.757402	0.858164	0.625862
22	01G	6	rep3	1.14354	0.00104016	0.0537935	32.469	0.57849	0.818776	0.507454
23	01G	1	rep4	1.28655	0.00112124	0.154725	183.143	0.847974	0.823745	0.568822
24	01G	2	rep4	1.40918	0.00136115	0.272009	151.204	0.928803	1	1
25	01G	3	rep4	1.4575	0.00123835	0.129401	144.948	0.960649	0.909777	0.475723
26	01G	4	rep4	1.5172	0.00136003	0.166828	107.704	1	0.999176	0.613317
27	01G	5	rep4	1.3063	0.00126005	0.152556	91.5331	0.860995	0.925725	0.56085
28	01G	6	rep4	1.24388	0.00124347	0.143449	58.5997	0.819848	0.913545	0.527369
29	01G	7	rep4	1.22802	0.0012692	0.122157	56.0288	0.809398	0.932446	0.449091
30	01G	8	rep4	0.0804662	0.00124604	0.0929038	25.6492	0.0530359	0.91543	0.341547
31	01G	1	rep5	2.65206	0.00204252	0.279187	121.12	0.756679	0.825195	0.859567
32	01G	2	rep5	2.82934	0.00205886	0.262492	98.47	0.807259	0.831796	0.808165
33	01G	3	rep5	3.50487	0.0024752	0.3248	95.8675	1	1	1
34	01G	4	rep5	3.19953	0.00220576	0.268429	71.0863	0.912882	0.891144	0.826444
35	01G	5	rep5	1.87161	0.00198682	0.258493	70.8889	0.534002	0.802691	0.795854
36	01G	6	rep5	1.52987	0.00179024	0.223775	52.3579	0.436497	0.72327	0.688964
37	01G	7	rep5	1.46625	0.00176155	0.227369	50.3702	0.418348	0.711682	0.700029
38	01G	1	rep6	2.09889	0.00100365	0.0923286	106.958	0.943286	0.780002	0.632322
39	01G	2	rep6	2.22508	0.000980545	0.105156	91.4591	1	0.762047	0.720175
40	01G	3	rep6	2.14414	0.000954265	0.0744456	91.2562	0.963622	0.741623	0.509849
41	01G	4	rep6	2.20411	0.000938233	0.0847607	74.0862	0.990574	0.729164	0.580493
42	01G	5	rep6	1.99272	0.00128672	0.146015	72.684	0.895571	1	1
43	01G	6	rep6	1.60756	0.00110392	0.103081	56.9029	0.72247	0.857931	0.705964
44	01G	7	rep6	1.51795	0.00112653	0.127881	55.5227	0.682197	0.875504	0.875808
45	01G	8	rep6	1.25861	0.00108418	0.097291	39.9929	0.565644	0.842591	0.666307
47	10G	1	rep1	1.73818	0.00155295	0.232865	149.514	0.83514	0.868824	1
48	10G	2	rep1	1.90778	0.00178741		128.267	0.916626	1
49	10G	3	rep1	2.08131	0.00176276	0.221285	115.617	1	0.986206	0.950274
50	10G	4	rep1	1.87764	0.00160291	0.183253	91.3718	0.902144	0.896774	0.786951
51	10G	5	rep1	1.77805	0.00161044	0.171476	80.3164	0.854296	0.90099	0.736374
52	10G	6	rep1	1.61296	0.00164255	0.158366	59.0508	0.774976	0.918951	0.680076
53	10G	7	rep1	1.5145	0.00158614	0.128642	46.1465	0.72767	0.887393	0.552433
54	10G	8	rep1	1.17814	0.00152019	0.104906	36.2475	0.566055	0.850496	0.4505
55	10G	1	rep2	1.67689	0.00101212	0.0765156	156.716	0.843061	0.578925	0.290267
56	10G	2	rep2	1.86476	0.00167151	0.204628	110.938	0.937511	0.956088	0.776269
57	10G	3	rep2	1.98905	0.00174828	0.263604	107.4	1	1	1
58	10G	4	rep2	1.76562	0.00170318	0.204194	66.9599	0.887668	0.9742	0.774622
59	10G	5	rep2	1.55261	0.0015193	0.145761	59.8729	0.780579	0.869024	0.552956
60	10G	6	rep2	1.18121	0.00145645	0.109618	31.7791	0.593855	0.833073	0.415845
61	10G	7	rep2	1.09419	0.00149327	0.127184	28.9638	0.550105	0.854138	0.482481
63	10G	8	rep2	0.779616	0.00120137	0.0624658	15.5718	0.391953	0.68717	0.236968
64	10G	1	rep3	1.96032	0.00222161	0.153883	91.6228	0.876468	1	0.660993
65	10G	2	rep3	2.09162	0.00221967	0.162791	65.1956	0.935172	0.999127	0.699256
66	10G	3	rep3	2.23661	0.0021774	0.230246	63.7793	1	0.980101	0.989002
67	10G	4	rep3	1.7181	0.00213456	0.184491	34.2776	0.768168	0.960816	0.792463
68	10G	5	rep3	1.25221	0.00214061	0.232806	30.0544	0.559871	0.963539	1
69	10G	6	rep3	0.756833	0.00149233	0.073907	8.23905	0.338383	0.671732	0.317461
70	10G	7	rep4	2.51541	0.00243427	0.291616	150.567	0.945576	0.938154	0.609187
71	10G	8	rep4	2.5529	0.00238091	0.287723	117.486	0.959667	0.917591	0.601055
72	10G	9	rep4	2.66019	0.00259474	0.478697	111.324	1	1	1
73	10G	1	rep4	2.4105	0.00255927	0.434249	73.6362	0.906138	0.986331	0.907148
74	10G	2	rep4	2.02899	0.00243463	0.404575	69.5215	0.762724	0.938294	0.845159
75	10G	3	rep4	1.73724	0.0023752	0.313501	38.8932	0.653051	0.91539	0.654905
76	10G	4	rep4	1.00546	0.00152892	0.149452	36.1192	0.377967	0.589239	0.312206
77	10G	5	rep4	0.697687	0.00125996	0.0697934	13.3923	0.262269	0.485583	0.145799
78	10G	6	rep5	2.76707	0.00126085	0.0958544	146.54	0.892693	0.962514	0.923394
79	10G	7	rep5	2.89037	0.00120712	0.0774954	124.495	0.932471	0.921498	0.746537
80	10G	8	rep5	3.07958	0.00129743	0.103807	121.293	0.993513	0.990435	1
81	10G	1	rep5	3.09969	0.0012804	0.0897682	100.862	1	0.977435	0.864764
82	10G	2	rep5	2.97471	0.00130996	0.100773	97.6218	0.959679	1	0.970775
83	10G	3	rep5	2.72646	0.0012271	0.0806311	75.0194	0.879591	0.936744	0.776744
84	10G	4	rep5	2.50267	0.00126347	0.0963959	70.8139	0.807394	0.964507	0.928611
85	10G	5	rep5	2.2119	0.00125518	0.0946913	50.2074	0.713587	0.958183	0.91219
86	10G	6	rep6	1.94697	0.00190782	0.200855	146.155	0.818883	0.726523	0.918285
87	10G	1	rep6	2.33289	0.00223543	0.218729	114.994	0.981203	0.851281	1
88	10G	2	rep6	2.229	0.00228611	0.191634	110.914	0.937507	0.87058	0.876128
89	10G	3	rep6	2.37759	0.00262596	0.198659	81.5717	1	1	0.908242
90	10G	4	rep6	1.94783	0.00194925	0.178771	79.4719	0.819245	0.742301	0.817317
91	10G	5	rep6	1.46937	0.00190403	0.129292	53.0655	0.618008	0.725079	0.591108
92	10G	6	rep6	1.47689	0.00180739	0.168705	51.7382	0.621171	0.688277	0.771297
93	10G	7	rep6	1.07559	0.000226433	0.0064387	30.6974	0.452387	0.0862288	0.0294369
94	10G	1	rep7	1.12693	0.00136565	0.14102	169.746	0.909789	0.891327	0.652179
95	10G	2	rep7	1.07493	0.0013758	0.171539	147.075	0.86781	0.897952	0.793321
96	10G	3	rep7	1.17188	0.00153216	0.216229	119.358	0.946083	1	1
97	10G	4	rep7	1.23867	0.00114293	0.119735	114.152	1	0.745962	0.553743
98	10G	5	rep7	1.16426	0.00122224	0.148852	81.1151	0.939931	0.797725	0.688403
99	10G	6	rep7	1.21092	0.00133222	0.15142	77.641	0.977599	0.869504	0.700278
100	10G	7	rep7	1.02806	0.00143875	0.162884	47.3495	0.829974	0.939037	0.753295
101	10G	8	rep7	1.03251	0.00124518	0.107448	44.0742	0.833567	0.8127	0.496921
102	10G	9	rep7	0.738392	0.0011358	0.0806555	19.0269	0.596118	0.741307	0.37301

## Sheet: Fig3_growth
Growth parameters 2017.1.24						2016.10.12 葉の枚数 固定しないサンプル		2016.9.7 Scの計算 元データ：Anatomy_MK3
						スケールなし、写真やや不明瞭		葉のSc
生データ：Growth.xlsx												2017.2.2corrected
			canopyあたり					2017.1.24計算しなおし	2017.1.24計算しなおし				exp06_03G					exp11_06G					exp09_10G
group	gravity	no.	numbers_canopy	Gametophore_Sc	Total_Sc	leaf_number	leaf_area_mm2	Leaf_Sc	Stem_Sc
1_exp6_01G	01G	1	171.952	28.4736	4896.07	31	0.803	0.786185	0.580887			Leaf number		平均	標準偏差	P値			平均	標準偏差	P値			平均	標準偏差	P値
1_exp6_01G	01G	2	176.062	28.4736	5013.11	29	0.685	0.336736	0.280879				gravity=01G	31.5	2.4608	0.609		gravity=01G	30	5.05525	0.352		gravity=01G	28	5.71548	0.527
1_exp6_01G	01G	3	177.775	28.4736	5061.88	31	0.844	1.10636	0.478504				gravity=03G	32	1.76383			gravity=06G	28.1	3.72529			gravity=10G	25.75	3.30404
1_exp6_01G	01G	4				31	0.965	1.56049	0.297796
1_exp6_01G	01G	5				31	0.859	0.886384	0.375497			Leaf area		平均	標準偏差	P値			平均	標準偏差	P値			平均	標準偏差	P値
1_exp6_01G	01G	6				30	0.717	0.580498	0.15839				gravity=01G	0.8106	0.0960858	0.408		gravity=01G	0.8566	0.136221	0.146		gravity=01G	0.616	0.160789	0.963
1_exp6_01G	01G	7				32	0.923						gravity=03G	0.8976	0.304443			gravity=06G	0.942	0.113475			gravity=10G	0.6127	0.149921
1_exp6_01G	01G	8				32	0.861
1_exp6_01G	01G	9				30	0.7					plant numbers		平均	標準偏差	P値			平均	標準偏差	P値			平均	標準偏差	P値
1_exp6_01G	01G	10				38	0.749						gravity=01G	175.263	2.99268	0.141		gravity=01G	271	26.2526	0.000207	***	gravity=01G	283.5	18.1411	0.000193	***
1_exp6_03G	03G	1	191.731	27.3632	5246.37	30	1.631	0.719261	0.386465				gravity=03G	186.687	8.73644			gravity=06G	350	15.748			gravity=10G	359.667	25.2085
1_exp6_03G	03G	2	176.599	27.3632	4832.31	31	1.081	0.912508	0.393793
1_exp6_03G	03G	3	191.731	27.3632	5246.37	33	0.545	0.722956	0.331575			Leaf Sc		平均	標準偏差	P値			平均	標準偏差	P値			平均	標準偏差	P値
1_exp6_03G	03G	4				34	0.958	0.669151	0.22988				gravity=01G	0.876109	0.426121	0.971		gravity=01G	0.871906	0.161907	0.0366	*	gravity=01G	0.973331	0.219607	0.0329	*
1_exp6_03G	03G	5				31	0.874	0.942781	0.377492				gravity=03G	0.868674	0.215727			gravity=06G	1.23015	0.30642			gravity=10G	1.32595	0.268608
1_exp6_03G	03G	6				32	0.756	1.24539	0.234471
1_exp6_03G	03G	7				32	0.891					Total_Sc		平均	標準偏差	P値			平均	標準偏差	P値			平均	標準偏差	P値
1_exp6_03G	03G	8				34	0.574						gravity=01G	4990.35	85.2121	0.49		gravity=01G	7118.13	689.556	9.26e-08	***	gravity=01G	7726.3	494.405	3.62e-06	***
1_exp6_03G	03G	9				34	0.855						gravity=03G	5108.35	239.057			gravity=06G	12270.7	552.112			gravity=10G	12280.2	860.697
1_exp6_03G	03G	10				29	0.811
2_exp11_01G	01G	1	285	26.2662	7485.86	29	0.916	0.640338	0.165793
2_exp11_01G	01G	2	221	26.2662	5804.82	38	0.92	1.04549	0.307666
2_exp11_01G	01G	3	292	26.2662	7669.72	34	1.018	1.00265	0.193826
2_exp11_01G	01G	4	285	26.2662	7485.86	29	0.979	0.711835	0.273411
2_exp11_01G	01G	5	279	26.2662	7328.26	37	0.651	0.935398	0.33462
2_exp11_01G	01G	6	264	26.2662	6934.27	31	0.772	0.895727	0.0635056
2_exp11_01G	01G	7				28	0.672
2_exp11_01G	01G	8				24	0.731
2_exp11_01G	01G	9				23	0.94
2_exp11_01G	01G	10				27	0.967
2_exp11_06G	06G	1	365	35.0592	12796.6	31	0.927	1.38514	0.324702
2_exp11_06G	06G	2	357	35.0592	12516.1	26	1.003	1.70177	0.201711
2_exp11_06G	06G	3	351	35.0592	12305.8	25	0.752	0.951327	0.371072
2_exp11_06G	06G	4	320	35.0592	11218.9	24	0.869	1.20179	0.191082
2_exp11_06G	06G	5	358	35.0592	12551.2	35	0.781	0.854267	0.276354
2_exp11_06G	06G	6	349	35.0592	12235.6	26	1.119	1.28658	0.17471
2_exp11_06G	06G	7				28	0.988
2_exp11_06G	06G	8				25	1.019
2_exp11_06G	06G	9				28	0.948
2_exp11_06G	06G	10				33	1.014
3_exp9_01G	01G	1	263	27.2533	7167.61	20	0.528	0.773565	0.25155
3_exp9_01G	01G	2	268	27.2533	7303.88	28	0.489	0.672171	0.205478
3_exp9_01G	01G	3	286	27.2533	7794.43	31	0.609	0.91583	0.403921
3_exp9_01G	01G	4	301	27.2533	8203.23	33	0.721	1.12066	0.178749
3_exp9_01G	01G	5	275	27.2533	7494.65		0.661	1.20146	0.212256
3_exp9_01G	01G	6	308	27.2533	8394.01		0.936	1.1563	0.173803
3_exp9_01G	01G	7					0.791
3_exp9_01G	01G	8					0.433
3_exp9_01G	01G	9					0.482
3_exp9_01G	01G	10					0.51
3_exp9_10G	10G	1	360	34.1432	12291.5	26	0.721	1.32917	0.278356
3_exp9_10G	10G	2	365	34.1432	12462.3	22	0.517	1.31711	0.222146
3_exp9_10G	10G	3	362	34.1432	12359.8	30	0.471	1.77955	0.327302
3_exp9_10G	10G	4	397	34.1432	13554.8	25	0.415	1.07329	0.396351
3_exp9_10G	10G	5	356	34.1432	12155		0.485	1.41802	0.304571
3_exp9_10G	10G	6	318	34.1432	10857.5		0.834	1.03855	0.2169
3_exp9_10G	10G	7					0.813
3_exp9_10G	10G	8					0.58
3_exp9_10G	10G	9					0.728
3_exp9_10G	10G	10					0.563
	値
行ラベル	平均 : leaf_number	平均 : leaf_area_mm2	平均 : numbers_canopy	平均 : Leaf_Sc	平均 : Stem_Sc	平均 : Total_Sc
1_exp6_01G	31.5	0.8106	175.263	0.876109	0.361992	4990.35
1_exp6_03G	32	0.8976	186.687	0.868674	0.325612	5108.35	1.06518	0.991513
2_exp11_01G	30	0.8566	271	0.871906	0.223137	7118.13
2_exp11_06G	28.1	0.942	350	1.23015	0.256605	12270.7	1.29151	1.41087
3_exp9_01G	28	0.616	283.5	0.973331	0.237626	7726.3
3_exp9_10G	25.75	0.6127	359.667	1.32595	0.290938	12280.2	1.26867	1.36228
総計	29.8125	0.78925	289.028	1.02435	0.282652	8888.93
	値
行ラベル	標本標準偏差 : leaf_number	標本標準偏差 : leaf_area_mm2	標本標準偏差 : numbers_canopy	標本標準偏差 : Leaf_Sc	標本標準偏差 : Stem_Sc	標本標準偏差 : Total_Sc
1_exp6_01G	2.4608	0.0960858	2.99268	0.426121	0.150882	85.2121
1_exp6_03G	1.76383	0.304443	8.73644	0.215728	0.0755646	239.057
2_exp11_01G	5.05525	0.136221	26.2526	0.161907	0.101716	689.556
2_exp11_06G	3.72529	0.113475	15.748	0.30642	0.080179	552.112
3_exp9_01G	5.71548	0.160789	18.1411	0.219607	0.0860987	494.405
3_exp9_10G	3.30404	0.149921	25.2085	0.268608	0.0678124	860.697
総計	4.00349	0.211837	68.0532	0.319607	0.10324	3005.61
	値
行ラベル	数値の個数 : leaf_number	数値の個数 : leaf_area_mm2	数値の個数 : numbers_canopy	数値の個数 : Leaf_Sc	数値の個数 : Stem_Sc	数値の個数 : Total_Sc
1_exp6_01G	10	10	3	6	6	3
1_exp6_03G	10	10	3	6	6	3
2_exp11_01G	10	10	6	6	6	6
2_exp11_06G	10	10	6	6	6	6
3_exp9_01G	4	10	6	6	6	6
3_exp9_10G	4	10	6	6	6	6
総計	48	60	30	36	36	30
	leaf numbers	leaf area	gametophore numbers	leaf_Sc	stem_Sc	total_leaf_Sc
3G/1G mean	1.5873	10.7328	6.51823	-0.848685	-10.0498	2.36456
6G/1G mean	-6.33333	9.96965	29.1513	41.087	14.999	72.3866
10G/1G mean	-8.03571	-0.535714	26.8665	36.2278	22.4352	58.9397
3G/1G se	1.74304	10.7256	2.70184	10.1385	9.47418	2.70184
6G/1G se	4.19231	3.80935	1.83689	10.1691	12.7561	1.83689
10G/1G se	6.41561	7.73774	2.86135	8.27023	9.51553	2.86135
0	leaf numbers	leaf area	gametophore numbers	leaf_Sc	total_leaf_Sc
3G/1G mean	1.5873	10.7328	6.51823	-0.848685	2.36456
6G/1G mean	-6.33333	9.96965	29.1513	41.087	72.3866
10G/1G mean	-8.03571	-0.535714	26.8665	36.2278	58.9397
3G/1G se	1.74304	10.7256	2.70184	10.1385	2.70184
6G/1G se	4.19231	3.80935	1.83689	10.1691	1.83689
10G/1G se	6.41561	7.73774	2.86135	8.27023	2.86135

## Sheet: Fig1_anatomy
20107.01.30 Growth. anatomy
Anatomy_MK3
									exp06 葉が短い	2017.2.1追加	2017.2.3追加				平均	標準偏差	n	S.E.	平均	標準偏差	n	S.E.	平均	標準偏差	n	S.E.	平均	標準偏差	n	S.E.	平均	標準偏差	n	S.E.	平均	標準偏差	n	S.E.		平均	標準偏差	n	S.E.	平均	標準偏差	n	S.E.
Exp	gravity	ID	number	shoot_length_mm	stem_diameter_mm	stem_cell_number	lamina_thickness_micrometer	lamina_cell_diameter_micrometer	lamina_cell_number	Leaf_chls_numbers	Stem_chls_numbers			Variable:	shoot_length_mm				lamina_thickness_micrometer				stem_diameter_mm				lamina_cell_diameter_micrometer				Chls_numbers				stem_cell_number					Chls_numbers				lamina_cell_number
1_exp06	01G	1_exp06_01G	1	12.983	0.265	115	37.375	34.6166		16	28
1_exp06	01G	1_exp06_01G	2	12.268	0.255667	136	42.614	31.4366		14	16			1_exp06_01G	13.1597	1.36402	12	0.393759	34.8362	5.43157	16	1.35789	0.2408	0.0296663	5	0.0132672	29.3587	2.73864	8	0.968257	18.5	6.12372	6	2.5	113	21.225	5	9.4921		18.5	6.12372	6	2.5	6.75	0.5	4	0.25		1_exp06_01G
1_exp06	01G	1_exp06_01G	3	11.83	0.19	127	37.396	28.2737		28	20			1_exp06_03G	12.7827	1.03513	12	0.298815	31.703	6.31358	16	1.5784	0.239417	0.0249998	4	0.0124999	25.4487	6.5129	8	2.30266	18.8333	7.67898	6	3.13493	104.4	13.975	5	6.2498		18.8333	7.67898	6	3.13493	7.6	1.51658	5	0.678233		1_exp06_03G
1_exp06	01G	1_exp06_01G	4	11.865	0.252333	106	25.551	30.0903	6	32	14			2_exp11_01G	5.89025	1.41634	12	0.408861	22.3546	3.84055	16	0.960137	0.284733	0.0474951	5	0.0212404	26.0372	7.30741	8	2.58356	26.8333	6.11283	6	2.49555	114.2	15.1394	5	6.77052		26.8333	6.11283	6	2.49555	14.875	3.75832	8	1.32877		2_exp11_01G
1_exp06	01G	1_exp06_01G	5	12.212	0.241	81	33.542	28.8427	7	14	22			2_exp11_06G	5.15833	0.557591	12	0.160963	23.9744	3.34601	16	0.836503	0.273467	0.0416102	5	0.0186087	22.6001	3.57127	8	1.26263	23.3333	0.516398	6	0.210819	116.2	18.431	5	8.24257		23.3333	0.516398	6	0.210819	14.5	2.13809	8	0.755929		2_exp11_06G
1_exp06	01G	1_exp06_01G	6	12.858			39.867	27.4059		14	11			3_exp09_01G	6.48	0.769037	12	0.222002	16.9997	2.03882	16	0.509705	0.272833	0.0162216	6	0.00662242	17.8722	1.56895	8	0.554706	18.5	3.33167	6	1.36015	97.3333	12.4526	6	5.08374		18.5	3.33167	6	1.36015	14.625	2.26385	8	0.80039		3_exp09_01G
1_exp06	01G	1_exp06_01G	7	13.977			43.471	25.592	7					3_exp09_10G	5.63	0.282907	12	0.0816682	22.115	5.03783	16	1.25946	0.3208	0.0545969	5	0.0244165	19.1141	1.73734	8	0.614242	21.5	4.80625	6	1.96214	96.6	14.3108	5	6.4		21.5	4.80625	6	1.96214	15	2.13809	8	0.755929		3_exp09_10G
1_exp06	01G	1_exp06_01G	8	11.856			40.786	28.6119	7
1_exp06	01G	1_exp06_01G	9	12.882			31.78								canopy DW	shoot_length_mm	stem_diameter_mm	stem_cell_number	lamina_thickness_micrometer	lamina_cell_diameter_micrometer	Chls_numbers	canopy DW	shoot_length_mm	stem_diameter_mm	stem_cell_number	lamina_thickness_micrometer	lamina_cell_diameter_micrometer	lamina_cell_diameter_micrometer	Chls_numbers
1_exp06	01G	1_exp06_01G	10	16.121			31.539							Ratio	mean	mean	mean	mean	mean	mean	mean	S.E.	S.E.	S.E.	S.E.	S.E.	S.E.	S.E.	S.E.
1_exp06	01G	1_exp06_01G	11	14.196			33.606							03G/01G	2.41042	-2.86481	-0.57446	-7.61062	-8.99422	-13.3182	1.80178	2.73674	0.0669695	0.0299925	0.455602	0.447795	1.20506	1.20506	0.299918
1_exp06	01G	1_exp06_01G	12	14.868			34.091							06G/01G	21.7391	-12.4259	-3.95692	1.75131	7.24604	-13.2005	-13.0435	6.62923	0.387743	0.269257	0.124228	0.252825	0.737492	0.737492	0.117849
1_exp06	01G	1_exp06_01G	13				28.842							10G/01G	18.9647	-13.1173	17.5809	-0.753421	30.0906	6.94918	16.2162	2.68829	0.190278	1.33811	0.0499161	1.71367	0.223316	0.223316	1.47993
1_exp06	01G	1_exp06_01G	14				38.985
1_exp06	01G	1_exp06_01G	15				28.081
1_exp06	01G	1_exp06_01G	16				29.854														Welch's t-test
1_exp06	03G	1_exp06_03G	1	12.195	0.232667	105	39.114	28.1494	7	8	25
1_exp06	03G	1_exp06_03G	2	14.638	0.265	107	42.855	26.2663	10	20	26										Parameter	Exp	P-values
1_exp06	03G	1_exp06_03G	3	11.915	0.207667	92	30.538	29.9409	7	26	26										lamina_cell_diameter_micrometer	exp06_03G	0.1505
1_exp06	03G	1_exp06_03G	4	13.784	0.252333	126	44.747	31.954	6	14	14										lamina_cell_diameter_micrometer	exp11_06G	0.2591
1_exp06	03G	1_exp06_03G	5	12.819		92	27.464	33.1526	8	19	13										lamina_cell_diameter_micrometer	exp09_10G	0.1559
1_exp06	03G	1_exp06_03G	6	12.127			29.515	17.7933		21	9										lamina_cell_number	exp06_03G	0.2922
1_exp06	03G	1_exp06_03G	7	14.462			29.387	17.0606													lamina_cell_number	exp11_06G	0.8107
1_exp06	03G	1_exp06_03G	8	11.48			32.215	19.2723													lamina_cell_number	exp09_10G	0.7385
1_exp06	03G	1_exp06_03G	9	11.941			32.564														lamina_thickness_micrometer	exp06_03G	0.1431
1_exp06	03G	1_exp06_03G	10	13.219			31.281														lamina_thickness_micrometer	exp11_06G	0.2133
1_exp06	03G	1_exp06_03G	11	12.643			25.774														lamina_thickness_micrometer	exp09_10G	0.001237	**
1_exp06	03G	1_exp06_03G	12	12.169			24.569														shoot_length_mm	exp06_03G	0.454
1_exp06	03G	1_exp06_03G	13				30.967														shoot_length_mm	exp11_06G	0.1175
1_exp06	03G	1_exp06_03G	14				37.117														shoot_length_mm	exp09_10G	0.00296	**
1_exp06	03G	1_exp06_03G	15				24.87														stem_cell_number	exp06_03G	0.4742
1_exp06	03G	1_exp06_03G	16				24.271														stem_cell_number	exp11_06G	NA
Exp	gravity	ID	number	shoot_length_mm	stem_diameter_mm	stem_cell_number	lamina_thickness_micrometer	lamina_cell_diameter_micrometer	lamina_cell_number	Leaf_chls_numbers	Stem_chls_numbers										stem_cell_number	exp09_10G	0.9307
2_exp11	01G	2_exp11_01G	1	3.862	0.269	106	27.042	14.7647	17	19	14										stem_diameter_mm	exp06_03G	0.942
2_exp11	01G	2_exp11_01G	2	3.937	0.331	104	20.862	19.5385	13	31	18										stem_diameter_mm	exp11_06G	0.3944
2_exp11	01G	2_exp11_01G	3	4.99	0.28	106	16.118	24.4286	21	27	18										stem_diameter_mm	exp09_10G	0.01482	*
2_exp11	01G	2_exp11_01G	4	5.608	0.257667	102	22.341	22.6154	13	36	23										Leaf_Chls_numbers	exp06_03G	0.935
2_exp11	01G	2_exp11_01G	5	5.759	0.286	103	22.595	30.125	16	26	21										Leaf_Chls_numbers	exp11_06G	0.22
2_exp11	01G	2_exp11_01G	6	4.963			25.096	38.3889	18	22	5										Leaf_Chls_numbers	exp09_10G	0.241
2_exp11	01G	2_exp11_01G	7	5.311			22.254	28.6364	11												Stem_chls_numbers	exp06_03G	0.935
2_exp11	01G	2_exp11_01G	8	8.024			25.634	29.8	10												Stem_chls_numbers	exp11_06G	0.235
2_exp11	01G	2_exp11_01G	9	6.664			20.561														Stem_chls_numbers	exp09_10G	0.105
2_exp11	01G	2_exp11_01G	10	7.25			26.908
2_exp11	01G	2_exp11_01G	11	6.203			15.033
2_exp11	01G	2_exp11_01G	12	8.112			23.866
2_exp11	01G	2_exp11_01G	13				19.744
2_exp11	01G	2_exp11_01G	14				27.743
2_exp11	01G	2_exp11_01G	15				17.767
2_exp11	01G	2_exp11_01G	16				24.109
2_exp11	06G	2_exp11_06G	1	4.849	0.247333	106	21.321	28.3333	12	24	16
2_exp11	06G	2_exp11_06G	2	5.933	0.228	112	26.488	20.7333	15	23	14
2_exp11	06G	2_exp11_06G	3	4.778	0.282333	104	17.22	18.9375	16	24	14
2_exp11	06G	2_exp11_06G	4	3.874	0.323333		21.455	17.875	16	23	13
2_exp11	06G	2_exp11_06G	5	5.377	0.286333		24.46	25.5714	14	23	13
2_exp11	06G	2_exp11_06G	6	5.463			24.846	20.8889	18	23	6
2_exp11	06G	2_exp11_06G	7	5.545			20.018	24.4615	13
2_exp11	06G	2_exp11_06G	8	4.55			25.8	24	12
2_exp11	06G	2_exp11_06G	9	5.206			22.599
2_exp11	06G	2_exp11_06G	10	5.575			23.722
2_exp11	06G	2_exp11_06G	11	5.379			25.422
2_exp11	06G	2_exp11_06G	12	5.371			21.353
2_exp11	06G	2_exp11_06G	13				26.492
2_exp11	06G	2_exp11_06G	14				27.36
2_exp11	06G	2_exp11_06G	15				23.722
2_exp11	06G	2_exp11_06G	16				31.312
Exp	gravity	ID	number	shoot_length_mm	stem_diameter_mm	stem_cell_number	lamina_thickness_micrometer	lamina_cell_diameter_micrometer	lamina_cell_number	Leaf_chls_numbers	Stem_chls_numbers
3_exp09	01G	3_exp09_01G	1	5.2	0.275667	110	17.86	17.8316	11	18	14
3_exp09	01G	3_exp09_01G	2	5.68	0.266667	96	18.761	16.4914	12	17	20
3_exp09	01G	3_exp09_01G	3	6.04	0.288	106	16.647	16.8426	16	20	23
3_exp09	01G	3_exp09_01G	4	6.12	0.253333	81	13.17	20.3405	14	24	15
3_exp09	01G	3_exp09_01G	5	6.16	0.273	84	21.501	15.8152	18	18	21
3_exp09	01G	3_exp09_01G	6	6.36	0.280333	107	14.537	19.7768	15	14	14
3_exp09	01G	3_exp09_01G	7	6.44			17.415	17.5508	16
3_exp09	01G	3_exp09_01G	8	6.76			14.959	18.3285	15
3_exp09	01G	3_exp09_01G	9	6.8			15.854
3_exp09	01G	3_exp09_01G	10	6.92			17.29
3_exp09	01G	3_exp09_01G	11	7.04			16.258
3_exp09	01G	3_exp09_01G	12	8.24			17.554
3_exp09	01G	3_exp09_01G	13				20.173
3_exp09	01G	3_exp09_01G	14				16.522
3_exp09	01G	3_exp09_01G	15				16.314
3_exp09	01G	3_exp09_01G	16				17.18
3_exp09	10G	3_exp09_10G	1	5.76	0.303	95	20.387	17.6366	18	16	28
3_exp09	10G	3_exp09_10G	2	5.64	0.385333	83	20.03	20.2688	17	22	20
3_exp09	10G	3_exp09_10G	3	5.92	0.257	83	23.137	18.3105	13	26	22
3_exp09	10G	3_exp09_10G	4	5.04	0.358333	107	20.227	17.8552	13	28	20
3_exp09	10G	3_exp09_10G	5	5.96	0.300333	115	21.66	18.8784	16	17	22
3_exp09	10G	3_exp09_10G	6	5.56			24.208	22.0912	12	20	18
3_exp09	10G	3_exp09_10G	7	5.32			26.616	20.725	15
3_exp09	10G	3_exp09_10G	8	5.92			23.016	17.1474	16
3_exp09	10G	3_exp09_10G	9	5.52			19.184
3_exp09	10G	3_exp09_10G	10	5.36			20.084
3_exp09	10G	3_exp09_10G	11	5.84			37.237
3_exp09	10G	3_exp09_10G	12	5.72			25.067
3_exp09	10G	3_exp09_10G	13				15.497
3_exp09	10G	3_exp09_10G	14				21.236
3_exp09	10G	3_exp09_10G	15				21.009
3_exp09	10G	3_exp09_10G	16				15.245
canopyあたりの乾燥重量
2017.2.23				2 canopyあたり
exp	group	gravity	no.	DWshoot_mg_canopy	Ratio_to_1G
03G	exp06_01G	01G	1	100.4	-1.88925			平均 : DWshoot_mg_canopy
03G	exp06_01G	01G	2	103.8	1.43322		group	mean
03G	exp06_01G	01G	3	102.8	0.456026		exp05_01G	130.603
03G	exp06_03G	03G	1	107.5	5.04886		exp05_10G	150.033
03G	exp06_03G	03G	2	107.7	5.2443		exp06_01G	102.333
03G	exp06_03G	03G	3	99.2	-3.06189		exp06_03G	104.8
exp	group	gravity	no.	DWshoot_mg_canopy	Ratio_to_1G		exp07_01G	42.9333
06G	exp07_01G	01G	1	43.9	2.25155		exp07_06G	52.2667
06G	exp07_01G	01G	2	44.8	4.34783		exp08_01G	91.2333
06G	exp07_01G	01G	3	40.1	-6.59938		exp08_10G	90.5667
06G	exp07_06G	06G	1	58.9	37.1894		exp11_01G	52.6667
06G	exp07_06G	06G	2	45	4.81366		exp11_06G	43.3
06G	exp07_06G	06G	3	52.9	23.2143		exp09_01G	83
06G	exp11_01G	01G	1	36.6	-30.5063		exp09_10G	102.133
06G	exp11_01G	01G	2	52.6	-0.126582
06G	exp11_01G	01G	3	68.8	30.6329
06G	exp11_06G	06G	1	43.6	-17.2152
06G	exp11_06G	06G	2	42.9	-18.5443		Ratio
06G	exp11_06G	06G	3	43.4	-17.5949			平均	標準偏差	P値	s.e.
exp	group	gravity	no.	DWshoot_mg_canopy	Ratio_to_1G		gravity=01G	3.33333e-10	1.70754	0.479
10G	exp09_01G	01G	1	59.2	-28.6747		gravity=03G	2.41042	4.74017		2.73674
10G	exp09_01G	01G	2	97	16.8675
10G	exp09_01G	01G	3	92.8	11.8072			平均	標準偏差	P値
10G	exp09_10G	10G	1	102.4	23.3735		gravity=01G	-1.48174e-16	5.81055	0.135
10G	exp09_10G	10G	2	109.2	31.5663		gravity=06G	21.7391	16.2382		6.62923
10G	exp09_10G	10G	3	94.8	14.2169
10G	exp05_01G	01G	1	128.51	-1.60282			平均	標準偏差	P値
10G	exp05_01G	01G	2	134.7	3.13672		gravity=01G	0	15.8803	0.0333
10G	exp05_01G	01G	3	128.6	-1.53391		gravity=10G	18.9647	8.06487		2.68829
10G	exp05_10G	10G	1	158.9	21.6661
10G	exp05_10G	10G	2	143.5	9.87468
10G	exp05_10G	10G	3	147.7	13.0905
10G	exp08_01G	01G	1	82.5	-9.57252
10G	exp08_01G	01G	2	93.9	2.92291
10G	exp08_01G	01G	3	97.3	6.64962
10G	exp08_10G	10G	1	105.5	15.6376
10G	exp08_10G	10G	2	88.1	-3.43442
10G	exp08_10G	10G	3	78.1	-14.3953
[truncated: 4 more columns]

## Sheet: TableS6
Data S7. Data for table S6A. Shoot length of the gametophores of Physcomitrium patens obtained from the experiments of hypergravity, Pp3c1_32440-overexpressing lines, and Pp3c1_32440-SRDX lines.
Hyper gravity Shoot length							Overexpressing Pp3c1_32440										Pp3c1_32440-SRDX
totalnum	Exp	gemetophore_num	gravity	Shoot_length (mm)	Ratio_shoot length (to 1g)		Exp	line	Platenum	num	Shoot_length (mm)	Ratio_shoot length (to control)			Num	Line	Treatment	Gravity	Shoot_length (mm)	Ratio_shoot length (to DMSO)
1	exp06	1	01G	1.6	0.997403		Exp02	Cont	1	1	4.917	1.10536			1	SRDX#1	DMSO	01g	3.717
2	exp06	2	01G	1.8	1.12208		Exp02	Cont	1	2	5.031	1.13099			2	SRDX#1	DMSO	01g	3.727
3	exp06	3	01G	1.7	1.05974		Exp02	Cont	1	3	4.982	1.11997			3	SRDX#1	DMSO	01g	3.714
4	exp06	4	01G	1.5	0.935065		Exp02	Cont	1	4	4.686	1.05343			4	SRDX#1	DMSO	01g	3.973
5	exp06	5	01G	1.4	0.872727		Exp02	Cont	1	5	4.093	0.92012			5	SRDX#1	DMSO	01g	4.099
6	exp06	6	01G	1.5	0.935065		Exp02	Cont	1	6	5.714	1.28453			6	SRDX#1	DMSO	01g	3.74
7	exp06	7	01G	1.7	1.05974		Exp02	Cont	1	7	6.339	1.42503			7	SRDX#1	DMSO	01g	3.46
8	exp06	8	01G	1.6	0.997403		Exp02	Cont	1	8	6.174	1.38794			8	SRDX#1	DMSO	01g	3.255
9	exp06	9	01G	1.6	0.997403		Exp02	Cont	1	9	4.095	0.92057			9	SRDX#1	DMSO	01g	2.682
10	exp06	10	01G	1.7	1.05974		Exp02	Cont	1	10	6.194	1.39243			10	SRDX#1	DMSO	01g	2.944
11	exp06	11	01G	1.8	1.12208		Exp02	Cont	2	11	4.051	0.910678			11	SRDX#1	DMSO	01g	3.327
12	exp06	12	01G	1.6	0.997403		Exp02	Cont	2	12	3.801	0.854477			12	SRDX#1	DMSO	01g	3.488
13	exp06	13	01G	1.8	1.12208		Exp02	Cont	2	13	4.329	0.973174			13	SRDX#1	DMSO	01g	3.439
14	exp06	14	01G	1.7	1.05974		Exp02	Cont	2	14	4.397	0.98846			14	SRDX#1	DMSO	01g	3.551
15	exp06	15	01G	1.5	0.935065		Exp02	Cont	2	15	6.199	1.39356			15	SRDX#1	DMSO	01g	2.546
16	exp06	16	01G	1.9	1.18442		Exp02	Cont	2	16	5.098	1.14605			16	SRDX#1	DMSO	01g	2.942
17	exp06	17	01G	1.4	0.872727		Exp02	Cont	2	17	3.258	0.732409			17	SRDX#1	DMSO	01g	2.906
18	exp06	18	01G	1.6	0.997403		Exp02	Cont	2	18	3.67	0.825028			18	SRDX#1	DMSO	01g	3.07
19	exp06	19	01G	1.5	0.935065		Exp02	Cont	2	19	3.785	0.850881			19	SRDX#1	DMSO	01g	2.919
20	exp06	20	01G	1.6	0.997403		Exp02	Cont	2	20	3.869	0.869764			20	SRDX#1	DMSO	01g	2.878
21	exp06	21	01G	1.5	0.935065		Exp02	Cont	3	21	3.462	0.778269			21	SRDX#1	DMSO	01g	2.602
22	exp06	22	01G	1.5	0.935065		Exp02	Cont	3	22	4.024	0.904609			22	SRDX#1	DMSO	01g	2.486
23	exp06	23	01G	1.7	1.05974		Exp02	Cont	3	23	4.021	0.903934			23	SRDX#1	DMSO	01g	2.973
24	exp06	24	01G	1.3	0.81039		Exp02	Cont	3	24	3.676	0.826377			24	SRDX#1	DMSO	01g	3.074
25	exp06	1	03G	1.2	0.748052		Exp02	Cont	3	25	3.965	0.891345			25	SRDX#1	DMSO	01g	3.784
26	exp06	2	03G	1.2	0.748052		Exp02	Cont	3	26	4.275	0.961034			26	SRDX#1	DMSO	01g	3.41
27	exp06	3	03G	1.1	0.685714		Exp02	Cont	3	27	2.908	0.653728			27	SRDX#1	DMSO	01g	3.702
28	exp06	4	03G	1.2	0.748052		Exp02	Cont	3	28	4.07	0.914949			28	SRDX#1	DMSO	01g	2.55
29	exp06	5	03G	1.1	0.685714		Exp02	Cont	3	29	4.634	1.04174			29	SRDX#1	DMSO	01g	4.114
30	exp06	6	03G	1.3	0.81039		Exp02	Cont	3	30	3.733	0.839191			30	SRDX#1	DMSO	01g	3.096
31	exp06	7	03G	1.3	0.81039		Exp02	Ox#028	1	1	3.517	0.790633			31	SRDX#1	DMSO	01g	2.653
32	exp06	8	03G	1.2	0.748052		Exp02	Ox#028	1	2	2.723	0.612139			1	SRDX#1	est	01g	3.449	1.06048
33	exp06	9	03G	1.35	0.841558		Exp02	Ox#028	1	3	3.944	0.886624			2	SRDX#1	est	01g	3.459	1.06356
34	exp06	10	03G	1.1	0.685714		Exp02	Ox#028	1	4	2.924	0.657325			3	SRDX#1	est	01g	3.488	1.07248
35	exp06	11	03G	1.3	0.81039		Exp02	Ox#028	1	5	2.661	0.598202			4	SRDX#1	est	01g	3.287	1.01067
36	exp06	12	03G	1.5	0.935065		Exp02	Ox#028	1	6	3.247	0.729936			5	SRDX#1	est	01g	3.4	1.04542
37	exp06	13	03G	1.2	0.748052		Exp02	Ox#028	1	7	2.83	0.636193			6	SRDX#1	est	01g	2.575	0.79175
38	exp06	14	03G	1.4	0.872727		Exp02	Ox#028	1	8	1.916	0.430723			7	SRDX#1	est	01g	2.917	0.896906
39	exp06	15	03G	1.5	0.935065		Exp02	Ox#028	1	9	1.825	0.410266			8	SRDX#1	est	01g	2.794	0.859087
40	exp06	16	03G	1.4	0.872727		Exp02	Ox#028	1	10	3.083	0.693069			9	SRDX#1	est	01g	4.113	1.26465
41	exp06	17	03G	1.4	0.872727		Exp02	Ox#028	2	11	3.008	0.676208			10	SRDX#1	est	01g	2.846	0.875076
42	exp06	18	03G	1.2	0.748052		Exp02	Ox#028	2	12	2.372	0.533233			11	SRDX#1	est	01g	2.688	0.826495
43	exp06	19	03G	1.2	0.748052		Exp02	Ox#028	2	13	2.159	0.48535			12	SRDX#1	est	01g	2.719	0.836026
44	exp06	20	03G	1.2	0.748052		Exp02	Ox#028	2	14	1.844	0.414537			13	SRDX#1	est	01g	2.752	0.846173
45	exp06	21	03G	1.3	0.81039		Exp02	Ox#028	2	15	2.838	0.637992			14	SRDX#1	est	01g	2.706	0.832029
46	exp06	22	03G	1.2	0.748052		Exp02	Ox#028	2	16	2.746	0.61731			15	SRDX#1	est	01g	3.776	1.16103
47	exp06	23	03G	1	0.623377		Exp02	Ox#028	2	17	2.482	0.557962			16	SRDX#1	est	01g	3.557	1.09369
48	exp06	24	03G	1.2	0.748052		Exp02	Ox#028	2	18	3.685	0.8284			17	SRDX#1	est	01g	2.554	0.785293
49	exp07	1	01G	0.8	0.752941		Exp02	Ox#028	2	19	2.326	0.522893			18	SRDX#1	est	01g	3.047	0.936878
50	exp07	2	01G	1.5	1.41176		Exp02	Ox#028	2	20	1.951	0.438591			19	SRDX#1	est	01g	2.525	0.776376
51	exp07	3	01G	1.3	1.22353		Exp02	Ox#028	3	21	3.38	0.759835			20	SRDX#1	est	01g	2.529	0.777606
52	exp07	4	01G	1.2	1.12941		Exp02	Ox#028	3	22	2.625	0.590109			21	SRDX#1	est	01g	3.597	1.10599
53	exp07	5	01G	1	0.941176		Exp02	Ox#028	3	23	2.535	0.569876			22	SRDX#1	est	01g	3.184	0.979002
54	exp07	6	01G	1.2	1.12941		Exp02	Ox#028	3	24	3.213	0.722293			23	SRDX#1	est	01g	2.585	0.794825
55	exp07	7	01G	0.4	0.376471		Exp02	Ox#028	3	25	2.64	0.593481			24	SRDX#1	est	01g	3.589	1.10353
56	exp07	8	01G	1.3	1.22353		Exp02	Ox#028	3	26	3.225	0.724991			25	SRDX#1	est	01g	3.915	1.20377
57	exp07	9	01G	0.9	0.847059		Exp02	Ox#028	3	27	3.065	0.689022			26	SRDX#1	est	01g	3.018	0.927962
58	exp07	10	01G	1.2	1.12941		Exp02	Ox#028	3	28	2.55	0.573248			27	SRDX#1	est	01g	3.212	0.987612
59	exp07	11	01G	0.8	0.752941		Exp02	Ox#028	3	29	4.416	0.992731			1	SRDX#1	DMSO	10g	1.168
60	exp07	12	01G	1.3	1.22353		Exp02	Ox#028	3	30	3.567	0.801873			2	SRDX#1	DMSO	10g	1.062
61	exp07	13	01G	1.3	1.22353		Exp02	Ox#075	1	1	3.214	0.722518			3	SRDX#1	DMSO	10g	0.832
62	exp07	14	01G	0.9	0.847059		Exp02	Ox#075	1	2	4.704	1.05747			4	SRDX#1	DMSO	10g	1.027
63	exp07	15	01G	1	0.941176		Exp02	Ox#075	1	3	3.168	0.712177			5	SRDX#1	DMSO	10g	1.204
64	exp07	16	01G	1.3	1.22353		Exp02	Ox#075	1	4	3.679	0.827051			6	SRDX#1	DMSO	10g	1.31
65	exp07	17	01G	1.3	1.22353		Exp02	Ox#075	1	5	2.252	0.506257			7	SRDX#1	DMSO	10g	1.894
66	exp07	18	01G	0.8	0.752941		Exp02	Ox#075	1	6	3.119	0.701162			8	SRDX#1	DMSO	10g	1.54
67	exp07	19	01G	0.8	0.752941		Exp02	Ox#075	1	7	1.97	0.442863			9	SRDX#1	DMSO	10g	0.938
68	exp07	20	01G	0.9	0.847059		Exp02	Ox#075	1	8	2.202	0.495017			10	SRDX#1	DMSO	10g	2.071
69	exp07	21	01G	1	0.941176		Exp02	Ox#075	1	9	3.717	0.835594			11	SRDX#1	DMSO	10g	1.469
70	exp07	22	01G	1.3	1.22353		Exp02	Ox#075	1	10	3.17	0.712627			12	SRDX#1	DMSO	10g	1.239
71	exp07	23	01G	0.7	0.658824		Exp02	Ox#075	2	11	2.343	0.526714			13	SRDX#1	DMSO	10g	1.221
72	exp07	24	01G	1.3	1.22353		Exp02	Ox#075	2	12	2.89	0.649682			14	SRDX#1	DMSO	10g	1.062
73	exp07	1	06G	1.4	1.31765		Exp02	Ox#075	2	13	2.728	0.613263			15	SRDX#1	DMSO	10g	1.327
74	exp07	2	06G	1.1	1.03529		Exp02	Ox#075	2	14	1.84	0.413638			16	SRDX#1	DMSO	10g	1.752
75	exp07	3	06G	0.7	0.658824		Exp02	Ox#075	2	15	2.845	0.639565			17	SRDX#1	DMSO	10g	1.115
76	exp07	4	06G	1	0.941176		Exp02	Ox#075	2	16	3.406	0.76568			18	SRDX#1	DMSO	10g	0.885
77	exp07	5	06G	1.1	1.03529		Exp02	Ox#075	2	17	2.663	0.598651			19	SRDX#1	DMSO	10g	1.77
78	exp07	6	06G	0.8	0.752941		Exp02	Ox#075	2	18	3.017	0.678232			20	SRDX#1	DMSO	10g	1.168
79	exp07	7	06G	0.9	0.847059		Exp02	Ox#075	2	19	3.415	0.767703			21	SRDX#1	DMSO	10g	1.115
80	exp07	8	06G	0.3	0.282353		Exp02	Ox#075	2	20	2.015	0.452979			22	SRDX#1	DMSO	10g	1.08
81	exp07	9	06G	1	0.941176		Exp02	Ox#143	1	1	1.878	0.422181			23	SRDX#1	DMSO	10g	1.009
82	exp07	10	06G	0.7	0.658824		Exp02	Ox#143	1	2	1.748	0.392956			24	SRDX#1	DMSO	10g	1.009
83	exp07	11	06G	0.7	0.658824		Exp02	Ox#143	1	3	1.121	0.252005			25	SRDX#1	DMSO	10g	0.956
84	exp07	12	06G	1.1	1.03529		Exp02	Ox#143	1	4	1.92	0.431622			26	SRDX#1	DMSO	10g	0.814
85	exp07	13	06G	0.7	0.658824		Exp02	Ox#143	1	5	2.048	0.460397			27	SRDX#1	DMSO	10g	1.097
86	exp07	14	06G	0.5	0.470588		Exp02	Ox#143	1	6	2.159	0.48535			28	SRDX#1	DMSO	10g	0.885
87	exp07	15	06G	0.8	0.752941		Exp02	Ox#143	1	7	1.995	0.448483			29	SRDX#1	DMSO	10g	0.619
88	exp07	16	06G	1.1	1.03529		Exp02	Ox#143	1	8	2.182	0.490521			30	SRDX#1	DMSO	10g	0.903
89	exp07	17	06G	0.7	0.658824		Exp02	Ox#143	1	9	2.426	0.545373			31	SRDX#1	DMSO	10g	1.239
90	exp07	18	06G	0.6	0.564706		Exp02	Ox#143	1	10	1.358	0.305283			32	SRDX#1	DMSO	10g	1.062
91	exp07	19	06G	0.7	0.658824		Exp02	Ox#143	2	11	2.916	0.655526			33	SRDX#1	DMSO	10g	1.292
92	exp07	20	06G	1	0.941176		Exp02	Ox#143	2	12	1.582	0.355639			34	SRDX#1	DMSO	10g	1.274
93	exp07	21	06G	1	0.941176		Exp02	Ox#143	2	13	2.5	0.562008			1	SRDX#1	est	10g	1.982	1.66769
94	exp07	22	06G	1.4	1.31765		Exp02	Ox#143	2	14	2.967	0.666991			2	SRDX#1	est	10g	1.947	1.63824
95	exp07	23	06G	0.6	0.564706		Exp02	Ox#143	2	15	2.403	0.540202			3	SRDX#1	est	10g	1.646	1.38497
96	exp07	24	06G	0.9	0.847059		Exp02	Ox#143	2	16	3.097	0.696216			4	SRDX#1	est	10g	1.735	1.45986
97	exp09	1	01G	0.6	0.862275		Exp02	Ox#143	2	17	2.01	0.451855			5	SRDX#1	est	10g	1.504	1.26549
98	exp09	2	01G	0.8	1.1497		Exp02	Ox#143	2	18	2.031	0.456576			6	SRDX#1	est	10g	1.664	1.40012
99	exp09	3	01G	0.7	1.00599		Exp02	Ox#143	2	19	2.304	0.517947			7	SRDX#1	est	10g	2.372	1.99584
100	exp09	4	01G	0.8	1.1497		Exp02	Ox#143	2	20	2.117	0.475909			8	SRDX#1	est	10g	2.106	1.77202
101	exp09	5	01G	0.8	1.1497		Exp02	Ox#143	3	21	2.047	0.460172			9	SRDX#1	est	10g	1.717	1.44471
102	exp09	6	01G	0.8	1.1497		Exp02	Ox#143	3	22	1.465	0.329337			10	SRDX#1	est	10g	1.575	1.32523
103	exp09	7	01G	0.9	1.29341		Exp02	Ox#143	3	23	1.904	0.428026			11	SRDX#1	est	10g	1.664	1.40012
104	exp09	8	01G	0.8	1.1497		Exp02	Ox#143	3	24	1.662	0.373623			12	SRDX#1	est	10g	1.558	1.31093
105	exp09	9	01G	0.6	0.862275		Exp02	Ox#143	3	25	1.56	0.350693			13	SRDX#1	est	10g	1.823	1.5339
106	exp09	10	01G	0.8	1.1497		Exp02	Ox#143	3	26	1.569	0.352716			14	SRDX#1	est	10g	0.956	0.804395
107	exp09	11	01G	0.8	1.1497		Exp02	Ox#143	3	27	2.052	0.461296			15	SRDX#1	est	10g	1.628	1.36983
108	exp09	12	01G	0.6	0.862275		Exp02	Ox#143	3	28	2.037	0.457924			16	SRDX#1	est	10g	2.336	1.96555
109	exp09	13	01G	0.5	0.718563		Exp02	Ox#143	3	29	1.792	0.402848			17	SRDX#1	est	10g	1.416	1.19145
110	exp09	14	01G	0.8	1.1497		Exp02	Ox#143	3	30	1.672	0.375871			18	SRDX#1	est	10g	2.159	1.81662
111	exp09	15	01G	0.6	0.862275		Exp01	Cont	1	1	6.429	1.3922			19	SRDX#1	est	10g	1.646	1.38497
112	exp09	16	01G	0.5	0.718563		Exp01	Cont	1	2	4.227	0.915358			20	SRDX#1	est	10g	1.434	1.20659
113	exp09	17	01G	0.7	1.00599		Exp01	Cont	1	3	6.009	1.30125			21	SRDX#1	est	10g	1.504	1.26549
114	exp09	18	01G	0.7	1.00599		Exp01	Cont	1	4	5.235	1.13364			22	SRDX#1	est	10g	1.345	1.13171
115	exp09	19	01G	0.7	1.00599		Exp01	Cont	1	5	6.175	1.3372			23	SRDX#1	est	10g	1.593	1.34038
116	exp09	20	01G	0.7	1.00599		Exp01	Cont	1	6	5.307	1.14923			24	SRDX#1	est	10g	1.469	1.23604
117	exp09	21	01G	0.8	1.1497		Exp01	Cont	1	7	4.975	1.07734			25	SRDX#1	est	10g	1.646	1.38497
118	exp09	22	01G	0.8	1.1497		Exp01	Cont	1	8	3.827	0.828738			1	SRDX#11	DMSO	01g	2.562
119	exp09	23	01G	0.5	0.718563		Exp01	Cont	1	9	5.121	1.10895			2	SRDX#11	DMSO	01g	3.189
120	exp09	24	01G	0.4	0.57485		Exp01	Cont	1	10	5.455	1.18128			3	SRDX#11	DMSO	01g	2.934
121	exp09	1	10G	0.6	0.862275		Exp01	Cont	2	1	4.397	0.952171			4	SRDX#11	DMSO	01g	3.672
122	exp09	2	10G	0.6	0.862275		Exp01	Cont	2	2	3.999	0.865984			5	SRDX#11	DMSO	01g	3.611
123	exp09	3	10G	0.7	1.00599		Exp01	Cont	2	3	4.136	0.895652			6	SRDX#11	DMSO	01g	3.28
124	exp09	4	10G	0.5	0.718563		Exp01	Cont	2	4	4.005	0.867284			7	SRDX#11	DMSO	01g	3.521
125	exp09	5	10G	0.7	1.00599		Exp01	Cont	2	5	3.96	0.857539			8	SRDX#11	DMSO	01g	3.222
126	exp09	6	10G	0.6	0.862275		Exp01	Cont	2	6	4.283	0.927484			9	SRDX#11	DMSO	01g	3.373
127	exp09	7	10G	0.5	0.718563		Exp01	Cont	2	7	3.18	0.68863			10	SRDX#11	DMSO	01g	3.577
128	exp09	8	10G	0.5	0.718563		Exp01	Cont	2	8	3.684	0.797771			11	SRDX#11	DMSO	01g	2.998
129	exp09	9	10G	0.6	0.862275		Exp01	Cont	2	9	5.157	1.11675			12	SRDX#11	DMSO	01g	3.057
130	exp09	10	10G	0.7	1.00599		Exp01	Cont	2	10	3.776	0.817694			13	SRDX#11	DMSO	01g	3.13
131	exp09	11	10G	0.5	0.718563		Exp01	Cont	3	1	5.318	1.15161			14	SRDX#11	DMSO	01g	3.58
132	exp09	12	10G	0.5	0.718563		Exp01	Cont	3	2	3.853	0.834368			15	SRDX#11	DMSO	01g	2.992
133	exp09	13	10G	0.7	1.00599		Exp01	Cont	3	3	3.897	0.843896			16	SRDX#11	DMSO	01g	3.609
134	exp09	14	10G	0.7	1.00599		Exp01	Cont	3	4	4.681	1.01367			17	SRDX#11	DMSO	01g	2.784
135	exp09	15	10G	0.7	1.00599		Exp01	Cont	3	5	5.286	1.14468			18	SRDX#11	DMSO	01g	3.395
136	exp09	16	10G	0.5	0.718563		Exp01	Cont	3	6	3.482	0.754028			19	SRDX#11	DMSO	01g	2.777
137	exp09	17	10G	0.5	0.718563		Exp01	Cont	3	7	5.621	1.21723			20	SRDX#11	DMSO	01g	3.115
138	exp09	18	10G	0.5	0.718563		Exp01	Cont	3	8	5.447	1.17955			21	SRDX#11	DMSO	01g	3.242
139	exp09	19	10G	0.7	1.00599		Exp01	Cont	3	9	4.108	0.889588			22	SRDX#11	DMSO	01g	3.156
140	exp09	20	10G	0.5	0.718563		Exp01	Cont	3	10	3.506	0.759225			23	SRDX#11	DMSO	01g	3.564
141	exp09	21	10G	0.5	0.718563		Exp01	Ox#013	1	1	3.262	0.706387			24	SRDX#11	DMSO	01g	3.28
142	exp09	22	10G	0.7	1.00599		Exp01	Ox#013	1	2	3.402	0.736704			25	SRDX#11	DMSO	01g	3.4677
143	exp09	23	10G	0.5	0.718563		Exp01	Ox#013	1	3	2.907	0.629511			1	SRDX#11	est	01g	3.578	1.10313
144	exp09	24	10G	0.5	0.718563		Exp01	Ox#013	1	4	2.092	0.453023			2	SRDX#11	est	01g	3.636	1.12101
							Exp01	Ox#013	1	5	3.47	0.751429			3	SRDX#11	est	01g	3.641	1.12255
							Exp01	Ox#013	1	6	2.511	0.543758			4	SRDX#11	est	01g	3.939	1.21443
							Exp01	Ox#013	1	7	2.846	0.616302			5	SRDX#11	est	01g	3.309	1.02019
							Exp01	Ox#013	1	8	2.608	0.564763			6	SRDX#11	est	01g	2.814	0.867579
							Exp01	Ox#013	1	9	2.577	0.55805			7	SRDX#11	est	01g	3.313	1.02142
							Exp01	Ox#013	1	10	2.488	0.538777			8	SRDX#11	est	01g	4.688	1.44535
							Exp01	Ox#013	2	1	3.628	0.785644			9	SRDX#11	est	01g	4.595	1.41668
							Exp01	Ox#013	2	2	1.976	0.427903			10	SRDX#11	est	01g	3.427	1.05657
							Exp01	Ox#013	2	3	2.438	0.527949			11	SRDX#11	est	01g	3.247	1.00108
							Exp01	Ox#013	2	4	2.132	0.461685			12	SRDX#11	est	01g	3.982	1.22768
							Exp01	Ox#013	2	5	2.687	0.58187			13	SRDX#11	est	01g	3.462	1.06736
							Exp01	Ox#013	2	6	2.337	0.506078			14	SRDX#11	est	01g	3.534	1.08956
							Exp01	Ox#013	2	7	2.431	0.526434			15	SRDX#11	est	01g	3.778	1.16479
							Exp01	Ox#013	2	8	1.903	0.412095			16	SRDX#11	est	01g	3.88	1.19624
							Exp01	Ox#013	2	9	3.284	0.711151			17	SRDX#11	est	01g	3.128	0.964388
							Exp01	Ox#013	2	10	2.422	0.524485			18	SRDX#11	est	01g	4.224	1.30229
							Exp01	Ox#013	3	1	3.708	0.802968			19	SRDX#11	est	01g	3.324	1.02482
							Exp01	Ox#013	3	2	3.51	0.760091			20	SRDX#11	est	01g	3.171	0.977645
							Exp01	Ox#013	3	3	3.37	0.729774			21	SRDX#11	est	01g	3.977	1.22614
							Exp01	Ox#013	3	4	2.86	0.619334			22	SRDX#11	est	01g	3.347	1.03191
							Exp01	Ox#013	3	5	3.561	0.771135			23	SRDX#11	est	01g	3.944	1.21597
							Exp01	Ox#013	3	6	2.434	0.527083			24	SRDX#11	est	01g	2.992	0.922458
							Exp01	Ox#013	3	7	3.36	0.727609			25	SRDX#11	est	01g	3.627	1.11823
							Exp01	Ox#013	3	8	2.303	0.498715			26	SRDX#11	est	01g	3.046	0.939107
							Exp01	Ox#013	3	9	2.56	0.554368			27	SRDX#11	est	01g	3.022	0.931707
							Exp01	Ox#013	3	10	3.818	0.826789			28	SRDX#11	est	01g	3.451	1.06397
							Exp01	Ox#202	1	1	2.845	0.616085			29	SRDX#11	est	01g	2.988	0.921225
							Exp01	Ox#202	1	2	3.058	0.66221			30	SRDX#11	est	01g	2.829	0.872204
							Exp01	Ox#202	1	3	1.982	0.429202			1	SRDX#11	DMSO	10g	0.794
							Exp01	Ox#202	1	4	2.195	0.475328			2	SRDX#11	DMSO	10g	0.953
							Exp01	Ox#202	1	5	1.813	0.392606			3	SRDX#11	DMSO	10g	1.006
							Exp01	Ox#202	1	6	2.162	0.468182			4	SRDX#11	DMSO	10g	1.112
							Exp01	Ox#202	1	7	2.967	0.642504			5	SRDX#11	DMSO	10g	1.024
							Exp01	Ox#202	1	8	2.628	0.569094			6	SRDX#11	DMSO	10g	0.988
							Exp01	Ox#202	1	9	3.051	0.660695			7	SRDX#11	DMSO	10g	1.465
							Exp01	Ox#202	1	10	3.051	0.660695			8	SRDX#11	DMSO	10g	1.129
							Exp01	Ox#202	2	1	2.008	0.434833			9	SRDX#11	DMSO	10g	1.341
							Exp01	Ox#202	2	2	1.996	0.432234			10	SRDX#11	DMSO	10g	0.882
							Exp01	Ox#202	2	3	2.331	0.504779			11	SRDX#11	DMSO	10g	1.253
							Exp01	Ox#202	2	4	2.169	0.469697			12	SRDX#11	DMSO	10g	1.712
							Exp01	Ox#202	2	5	1.914	0.414477			13	SRDX#11	DMSO	10g	1.235
							Exp01	Ox#202	2	6	1.301	0.281732			14	SRDX#11	DMSO	10g	1.094
							Exp01	Ox#202	2	7	2.2	0.47641			15	SRDX#11	DMSO	10g	1.2
							Exp01	Ox#202	2	8	1.804	0.390657			16	SRDX#11	DMSO	10g	1.2
							Exp01	Ox#202	2	9	2.268	0.491136			17	SRDX#11	DMSO	10g	1.218
							Exp01	Ox#202	2	10	2.85	0.617168			18	SRDX#11	DMSO	10g	1.147
							Exp01	Ox#202	2	1	2.97	0.643154			19	SRDX#11	DMSO	10g	1.006
							Exp01	Ox#202	2	2	4.058	0.878761			20	SRDX#11	DMSO	10g	1.624
							Exp01	Ox#202	2	3	1.908	0.413178			21	SRDX#11	DMSO	10g	1.659
							Exp01	Ox#202	2	4	2.582	0.559133			22	SRDX#11	DMSO	10g	0.988
							Exp01	Ox#202	2	5	2.481	0.537261			23	SRDX#11	DMSO	10g	1.006
							Exp01	Ox#202	2	6	2.661	0.57624			24	SRDX#11	DMSO	10g	0.618
							Exp01	Ox#202	2	7	3.202	0.693394			25	SRDX#11	DMSO	10g	1.571
							Exp01	Ox#202	2	8	2.996	0.648784			26	SRDX#11	DMSO	10g	1.394
							Exp01	Ox#202	2	9	2.609	0.564979			27	SRDX#11	DMSO	10g	1.518
							Exp01	Ox#202	2	10	2.626	0.568661			28	SRDX#11	DMSO	10g	1.059
															29	SRDX#11	DMSO	10g	1.253
															30	SRDX#11	DMSO	10g	1.465
															31	SRDX#11	DMSO	10g	0.829
															32	SRDX#11	DMSO	10g	1.024
															33	SRDX#11	DMSO	10g	0.706
															34	SRDX#11	DMSO	10g	1.818
															35	SRDX#11	DMSO	10g	1.253
															36	SRDX#11	DMSO	10g	1.094
															1	SRDX#11	est	10g	1.8	1.51977
															2	SRDX#11	est	10g	1.765	1.49022
															3	SRDX#11	est	10g	1.218	1.02838
															4	SRDX#11	est	10g	1.694	1.43027
															5	SRDX#11	est	10g	1.994	1.68357
															6	SRDX#11	est	10g	1.376	1.16178
															7	SRDX#11	est	10g	1.306	1.10268
															8	SRDX#11	est	10g	1.412	1.19218
															9	SRDX#11	est	10g	1.659	1.40072
															10	SRDX#11	est	10g	1.553	1.31122
															11	SRDX#11	est	10g	1.588	1.34078
															12	SRDX#11	est	10g	1.553	1.31122
															13	SRDX#11	est	10g	1.659	1.40072
															14	SRDX#11	est	10g	1.429	1.20653
															15	SRDX#11	est	10g	1.306	1.10268
															16	SRDX#11	est	10g	1.5	1.26648
															17	SRDX#11	est	10g	2.576	2.17496
															18	SRDX#11	est	10g	2.047	1.72832
															19	SRDX#11	est	10g	1.871	1.57972
															20	SRDX#11	est	10g	1.941	1.63882
															21	SRDX#11	est	10g	1.341	1.13223
															22	SRDX#11	est	10g	1.994	1.68357
															23	SRDX#11	est	10g	1.218	1.02838
															24	SRDX#11	est	10g	1.218	1.02838
															25	SRDX#11	est	10g	1.447	1.22173
															26	SRDX#11	est	10g	1.129	0.953234
															27	SRDX#11	est	10g	1.059	0.894132
															28	SRDX#11	est	10g	1.676	1.41508
															29	SRDX#11	est	10g	1.147	0.968432
															30	SRDX#11	est	10g	1.606	1.35597
															31	SRDX#11	est	10g	1.588	1.34078
															32	SRDX#11	est	10g	2.1	1.77307
															33	SRDX#11	est	10g	1.165	0.98363
															34	SRDX#11	est	10g	1.306	1.10268
															35	SRDX#11	est	10g	1.518	1.28167
															36	SRDX#11	est	10g	2.029	1.71312
															37	SRDX#11	est	10g	1.447	1.22173
															38	SRDX#11	est	10g	1.624	1.37117
															1	SRDX#2	DMSO	01g	2.714
															2	SRDX#2	DMSO	01g	2.929
															3	SRDX#2	DMSO	01g	3.654
															4	SRDX#2	DMSO	01g	3.214
															5	SRDX#2	DMSO	01g	2.874
															6	SRDX#2	DMSO	01g	3.084
															7	SRDX#2	DMSO	01g	3.869
															8	SRDX#2	DMSO	01g	4.298
															9	SRDX#2	DMSO	01g	2.63
															10	SRDX#2	DMSO	01g	2.728
															11	SRDX#2	DMSO	01g	2.706
															12	SRDX#2	DMSO	01g	2.841
															13	SRDX#2	DMSO	01g	3.043
															14	SRDX#2	DMSO	01g	3.058
															15	SRDX#2	DMSO	01g	3.371
															16	SRDX#2	DMSO	01g	3.551
															17	SRDX#2	DMSO	01g	3.132
															18	SRDX#2	DMSO	01g	2.777
															19	SRDX#2	DMSO	01g	3.042
															20	SRDX#2	DMSO	01g	2.465
															21	SRDX#2	DMSO	01g	3.536
															22	SRDX#2	DMSO	01g	3.453
															23	SRDX#2	DMSO	01g	3.176
															24	SRDX#2	DMSO	01g	2.326
															25	SRDX#2	DMSO	01g	2.642
															26	SRDX#2	DMSO	01g	2.825
															27	SRDX#2	DMSO	01g	3.761
															1	SRDX#2	est	01g	3.006	0.969689
															2	SRDX#2	est	01g	3.196	1.03098
															3	SRDX#2	est	01g	2.82	0.909688
															4	SRDX#2	est	01g	3.051	0.984205
															5	SRDX#2	est	01g	2.592	0.836139
															6	SRDX#2	est	01g	2.749	0.886785
															7	SRDX#2	est	01g	2.977	0.960334
															8	SRDX#2	est	01g	2.532	0.816784
															9	SRDX#2	est	01g	3.099	0.999689
															10	SRDX#2	est	01g	3.351	1.08098
															11	SRDX#2	est	01g	2.646	0.853559
															12	SRDX#2	est	01g	3.338	1.07679
															13	SRDX#2	est	01g	2.978	0.960657
															14	SRDX#2	est	01g	2.97	0.958076
															15	SRDX#2	est	01g	3.473	1.12034
															16	SRDX#2	est	01g	2.88	0.929043
															17	SRDX#2	est	01g	3.157	1.0184
															18	SRDX#2	est	01g	2.295	0.740331
															19	SRDX#2	est	01g	3.885	1.25324
															20	SRDX#2	est	01g	2.781	0.897107
															21	SRDX#2	est	01g	3.271	1.05517
															22	SRDX#2	est	01g	3.033	0.978399
															23	SRDX#2	est	01g	3.16	1.01937
															24	SRDX#2	est	01g	2.882	0.929689
															25	SRDX#2	est	01g	2.726	0.879365
															1	SRDX#2	DMSO	10g	1.288
															2	SRDX#2	DMSO	10g	2.629
															3	SRDX#2	DMSO	10g	0.865
															4	SRDX#2	DMSO	10g	1.147
															5	SRDX#2	DMSO	10g	1.553
															6	SRDX#2	DMSO	10g	1.818
															7	SRDX#2	DMSO	10g	1.482
															8	SRDX#2	DMSO	10g	1.341
															9	SRDX#2	DMSO	10g	1.182
															10	SRDX#2	DMSO	10g	1.376
															11	SRDX#2	DMSO	10g	1.006
															12	SRDX#2	DMSO	10g	1.218
															13	SRDX#2	DMSO	10g	1.394
															14	SRDX#2	DMSO	10g	1.712
															15	SRDX#2	DMSO	10g	1.359
															16	SRDX#2	DMSO	10g	1.041
															17	SRDX#2	DMSO	10g	1.2
															18	SRDX#2	DMSO	10g	1.412
															19	SRDX#2	DMSO	10g	1.324
															20	SRDX#2	DMSO	10g	1.429
															21	SRDX#2	DMSO	10g	1.129
															22	SRDX#2	DMSO	10g	0.847
															23	SRDX#2	DMSO	10g	1.2
															24	SRDX#2	DMSO	10g	1.341
															25	SRDX#2	DMSO	10g	0.988
															26	SRDX#2	DMSO	10g	0.9
															27	SRDX#2	DMSO	10g	1.235
															1	SRDX#2	est	10g	2.188	1.66806
															2	SRDX#2	est	10g	1.588	1.21064
															3	SRDX#2	est	10g	1.588	1.21064
															4	SRDX#2	est	10g	1.641	1.25104
															5	SRDX#2	est	10g	1.429	1.08942
															6	SRDX#2	est	10g	1.518	1.15727
															7	SRDX#2	est	10g	1.412	1.07646
															8	SRDX#2	est	10g	2.665	2.03171
															9	SRDX#2	est	10g	1.359	1.03606
															10	SRDX#2	est	10g	1.924	1.46679
															11	SRDX#2	est	10g	1.818	1.38598
															12	SRDX#2	est	10g	1.694	1.29145
															13	SRDX#2	est	10g	1.853	1.41267
															14	SRDX#2	est	10g	1.871	1.42639
															15	SRDX#2	est	10g	1.288	0.981929
															16	SRDX#2	est	10g	1.906	1.45307
															17	SRDX#2	est	10g	2.594	1.97758
															18	SRDX#2	est	10g	1.376	1.04902
															19	SRDX#2	est	10g	1.482	1.12983
															20	SRDX#2	est	10g	1.429	1.08942
															21	SRDX#2	est	10g	3.688	2.81161
															22	SRDX#2	est	10g	3.388	2.5829
															23	SRDX#2	est	10g	1.447	1.10315
															24	SRDX#2	est	10g	2.047	1.56057
															25	SRDX#2	est	10g	1.447	1.10315
															26	SRDX#2	est	10g	2.241	1.70846
															1	WT		01g	4.344
															2	WT		01g	3.914
															3	WT		01g	3.442
															4	WT		01g	3.63
															5	WT		01g	3.78
															6	WT		01g	3.834
															7	WT		01g	3.915
															8	WT		01g	3.325
															9	WT		01g	4.039
															10	WT		01g	3.017
															11	WT		01g	4.14
															12	WT		01g	3.788
															13	WT		01g	3.019
															14	WT		01g	3.495
															15	WT		01g	3.271
															16	WT		01g	3.219
															17	WT		01g	2.871
															18	WT		01g	2.832
															19	WT		01g	3.676
															20	WT		01g	3.442
															21	WT		01g	3.113
															22	WT		01g	2.728
															23	WT		01g	3.538
															24	WT		01g	3.234
															25	WT		01g	3.1256
															1	WT		10g	1.112
															2	WT		10g	1.5
															3	WT		10g	0.838
															4	WT		10g	0.803
															5	WT		10g	1.138
															6	WT		10g	1.112
															7	WT		10g	0.944
															8	WT		10g	1.147
															9	WT		10g	1.247
															10	WT		10g	1.235
															11	WT		10g	1.612
															12	WT		10g	1.541
															13	WT		10g	0.965
															14	WT		10g	1.129
															15	WT		10g	1.085
															16	WT		10g	1.353
															17	WT		10g	1.141
															18	WT		10g	1.112
															19	WT		10g	1.294
															20	WT		10g	0.988
															21	WT		10g	1.647
															22	WT		10g	1.165
															23	WT		10g	1.212
															24	WT		10g	1.129
															25	WT		10g	0.891
															26	WT		10g	1.212
															27	WT		10g	1.012
															28	WT		10g	1.106
															29	WT		10g	1.318
															30	WT		10g	1.035
															31	WT		10g	1.218
															32	WT		10g	0.941
															33	WT		10g	0.882
															34	WT		10g	1.324
															35	WT		10g	1.118
															36	WT		10g	1.224
															37	WT		10g	0.906
